# Supplementary material for: Seismic imaging of a basaltic Lesser Antilles slab from ancient tectonics
Source: Nature. 2025 Apr 9;640(8059):697–701. doi: 10.1038/s41586-025-08754-0 (PMC12003162; doi:10.1038/s41586-025-08754-0)
Supplement: Supplementary file 1 — Source Data Fig. 2 [file 41586_2025_8754_MOESM1_ESM.xlsx]

## Sheet: P410s
Source data for Figure 2: Map view of binned depths and amplitudes of transition zone seismic phases.
Discontinuity	P410s
Longitude (degrees)	Latitude (degrees)	Depth (km)
-64	9	389
-63	9	393
-62	9	393
-61	9	393
-59	9	398
-64	10	394
-63	10	396
-62	10	396
-61	10	397
-60	10	401
-59	10	394
-65	11	388
-64	11	395
-63	11	401
-62	11	402
-61	11	410
-60	11	415
-59	11	416
-66	12	379
-65	12	379
-64	12	399
-63	12	407
-62	12	411
-61	12	412
-60	12	421
-59	12	420
-58	12	409
-67	13	372
-66	13	380
-65	13	410
-64	13	407
-63	13	411
-62	13	414
-61	13	417
-60	13	420
-59	13	421
-58	13	412
-57	13	410
-56	13	402
-66	14	398
-65	14	408
-64	14	409
-63	14	412
-62	14	417
-61	14	419
-60	14	422
-59	14	423
-58	14	411
-57	14	415
-68	15	403
-67	15	406
-66	15	406
-65	15	407
-64	15	409
-63	15	413
-62	15	421
-61	15	430
-60	15	426
-59	15	424
-58	15	420
-57	15	401
-67	16	405
-66	16	410
-65	16	407
-64	16	415
-63	16	423
-62	16	430
-61	16	430
-60	16	433
-59	16	427
-58	16	423
-57	16	414
-67	17	411
-66	17	409
-65	17	411
-64	17	431
-63	17	435
-62	17	438
-61	17	434
-60	17	432
-59	17	424
-58	17	418
-66	18	422
-65	18	428
-64	18	436
-63	18	437
-62	18	440
-61	18	439
-60	18	431
-59	18	432
-58	18	422
-68	19	420
-67	19	429
-65	19	432
-67	20	425

## Sheet: P660s
Source data for Figure 2: Map view of binned depths and amplitudes of transition zone seismic phases.
Discontinuity	P660s
Longitude (degrees)	Latitude (degrees)	Depth (km)
-66	9	685
-65	9	684
-64	9	680
-63	9	671
-62	9	671
-61	9	664
-60	9	678
-59	9	687
-58	9	673
-57	9	685
-65	10	687
-64	10	682
-63	10	675
-62	10	682
-61	10	679
-60	10	714
-59	10	694
-58	10	686
-57	10	679
-68	11	663
-67	11	663
-66	11	691
-65	11	685
-64	11	690
-63	11	695
-62	11	693
-61	11	700
-60	11	722
-59	11	719
-58	11	685
-57	11	679
-71	12	632
-68	12	651
-67	12	661
-66	12	687
-65	12	692
-64	12	694
-63	12	704
-62	12	700
-61	12	704
-60	12	714
-59	12	720
-58	12	683
-57	12	657
-56	12	653
-68	13	647
-67	13	648
-66	13	653
-65	13	698
-64	13	701
-63	13	705
-62	13	705
-61	13	722
-60	13	716
-59	13	716
-58	13	678
-57	13	668
-56	13	657
-68	14	646
-67	14	645
-66	14	649
-65	14	699
-64	14	705
-63	14	743
-62	14	724
-61	14	717
-60	14	717
-59	14	715
-58	14	691
-57	14	662
-56	14	659
-68	15	643
-67	15	646
-66	15	649
-65	15	704
-64	15	737
-63	15	739
-62	15	735
-61	15	719
-60	15	716
-59	15	697
-58	15	692
-57	15	666
-56	15	661
-68	16	643
-67	16	645
-66	16	651
-65	16	704
-64	16	737
-63	16	737
-62	16	731
-61	16	724
-60	16	719
-59	16	716
-58	16	679
-57	16	674
-56	16	675
-68	17	644
-67	17	648
-66	17	655
-65	17	699
-64	17	731
-63	17	726
-62	17	731
-61	17	727
-60	17	725
-59	17	727
-58	17	702
-57	17	705
-68	18	646
-67	18	663
-66	18	665
-65	18	670
-64	18	719
-63	18	714
-62	18	731
-61	18	727
-60	18	713
-59	18	718
-58	18	717
-57	18	709
-56	18	709
-68	19	653
-67	19	672
-66	19	703
-65	19	713
-64	19	718
-63	19	718
-62	19	719
-61	19	714
-60	19	714
-59	19	714
-58	19	717
-57	19	712
-56	19	703
-67	20	666
-66	20	671
-65	20	710
-64	20	714
-63	20	719
-62	20	711
-61	20	713
-60	20	665
-59	20	662
-58	20	660
-57	20	712

## Sheet: Transition zone thickness
Source data for Figure 2: Map view of binned depths and amplitudes of transition zone seismic phases.
Longitude (degrees)	Latitude (degrees)	Thickness (km)
-64	9	41
-63	9	28
-62	9	28
-61	9	21
-59	9	39
-64	10	38
-63	10	29
-62	10	36
-61	10	32
-60	10	63
-59	10	50
-65	11	47
-64	11	45
-63	11	44
-62	11	41
-61	11	40
-60	11	57
-59	11	53
-66	12	58
-65	12	63
-64	12	45
-63	12	47
-62	12	39
-61	12	42
-60	12	43
-59	12	50
-58	12	24
-67	13	26
-66	13	23
-65	13	38
-64	13	44
-63	13	44
-62	13	41
-61	13	55
-60	13	46
-59	13	45
-58	13	16
-57	13	8
-56	13	5
-66	14	1
-65	14	41
-64	14	46
-63	14	81
-62	14	57
-61	14	48
-60	14	45
-59	14	42
-58	14	30
-57	14	-3
-68	15	-10
-67	15	-10
-66	15	-7
-65	15	47
-64	15	78
-63	15	76
-62	15	64
-61	15	39
-60	15	40
-59	15	23
-58	15	22
-57	15	15
-67	16	-10
-66	16	-9
-65	16	47
-64	16	72
-63	16	64
-62	16	51
-61	16	44
-60	16	36
-59	16	39
-58	16	6
-57	16	10
-67	17	-13
-66	17	-4
-65	17	38
-64	17	50
-63	17	41
-62	17	43
-61	17	43
-60	17	43
-59	17	53
-58	17	34
-66	18	-7
-65	18	-8
-64	18	33
-63	18	27
-62	18	41
-61	18	38
-60	18	32
-59	18	36
-58	18	45
-68	19	-17
-67	19	-7
-65	19	31
-67	20	-9

## Sheet: Max amplitude of RRF (650-670)
Source data for Figure 2: Map view of binned depths and amplitudes of transition zone seismic phases.
Longitude (degrees)	Latitude (degrees)	Max amplitude of RRF (650-670 km)
-79.25	-4.25	0.0258238
-65	4	0.124925
-64.25	4	0.125025
-63.5	4	0.00480747
-65.75	4.75	0.137697
-65	4.75	0.0773759
-64.25	4.75	0.0551697
-63.5	4.75	0.00920903
-62.75	4.75	-0.0118442
-62	4.75	-0.0162859
-61.25	4.75	-0.0502788
-65.75	5.5	0.102635
-65	5.5	0.0187827
-64.25	5.5	0.0144077
-63.5	5.5	0.00591381
-62.75	5.5	0.0022243
-62	5.5	-0.0046507
-61.25	5.5	-0.00629502
-65.75	6.25	0.13142
-65	6.25	0.0188895
-64.25	6.25	0.0162645
-63.5	6.25	0.0059577
-62.75	6.25	0.00752987
-62	6.25	0.00826431
-61.25	6.25	0.00775657
-60.5	6.25	0.0245103
-65	7	-0.00218896
-64.25	7	0.0144405
-63.5	7	0.0134552
-62.75	7	0.0183377
-62	7	0.0184127
-61.25	7	0.0272951
-60.5	7	0.0220103
-65	7.75	0.0187016
-64.25	7.75	0.0194935
-63.5	7.75	0.0172074
-62.75	7.75	0.0228916
-62	7.75	0.0231665
-61.25	7.75	0.037139
-60.5	7.75	0.0607849
-59.75	7.75	0.113785
-65.75	8.5	0.0688579
-65	8.5	0.0324561
-64.25	8.5	0.0311062
-63.5	8.5	0.0222086
-62.75	8.5	0.0261383
-62	8.5	0.0232001
-61.25	8.5	0.0332335
-60.5	8.5	0.0411845
-59.75	8.5	0.054477
-59	8.5	0.0309181
-58.25	8.5	0.0117692
-65.75	9.25	0.0465345
-65	9.25	0.0266107
-64.25	9.25	0.0337473
-63.5	9.25	0.026271
-62.75	9.25	0.0261304
-62	9.25	0.0247387
-61.25	9.25	0.0352937
-60.5	9.25	0.0336131
-59.75	9.25	0.0368854
-59	9.25	0.0177537
-58.25	9.25	0.0514806
-57.5	9.25	0.0616812
-56.75	9.25	0.0718862
-68	10	-0.0436858
-67.25	10	0.00322581
-66.5	10	0.0104739
-65.75	10	0.0410616
-65	10	0.043059
-64.25	10	0.0419818
-63.5	10	0.032036
-62.75	10	0.0286157
-62	10	0.0234757
-61.25	10	0.026996
-60.5	10	0.0240172
-59.75	10	0.0204506
-59	10	0.00911212
-58.25	10	0.0392898
-57.5	10	0.0381612
-56.75	10	0.0354557
-56	10	0.044639
-55.25	10	0.0650317
-54.5	10	0.0426234
-68	10.75	0.00952758
-67.25	10.75	0.023747
-66.5	10.75	0.0268583
-65.75	10.75	0.0266569
-65	10.75	0.0269306
-64.25	10.75	0.0410403
-63.5	10.75	0.0378002
-62.75	10.75	0.036617
-62	10.75	0.0196866
-61.25	10.75	0.0258372
-60.5	10.75	0.0183168
-59.75	10.75	0.0291986
-59	10.75	0.0210621
-58.25	10.75	0.0775896
-57.5	10.75	0.0473776
-56.75	10.75	0.0373445
-56	10.75	0.029924
-55.25	10.75	0.036358
-54.5	10.75	0.00859681
-53.75	10.75	0.00832667
-68.75	11.5	0.0288324
-68	11.5	0.0178192
-67.25	11.5	0.0271694
-66.5	11.5	0.0294336
-65.75	11.5	0.0364277
-65	11.5	0.0246216
-64.25	11.5	0.0391789
-63.5	11.5	0.0422761
-62.75	11.5	0.0473872
-62	11.5	0.0251647
-61.25	11.5	0.0183068
-60.5	11.5	0.0135093
-59.75	11.5	0.0320595
-59	11.5	0.027352
-58.25	11.5	0.0694643
-57.5	11.5	0.0390784
-56.75	11.5	0.0320008
-56	11.5	0.0150801
-55.25	11.5	0.00974674
-54.5	11.5	0.00757777
-53.75	11.5	0.00832688
-70.25	12.25	-0.0132004
-69.5	12.25	-0.0131013
-68.75	12.25	0.0201807
-68	12.25	0.0493199
-67.25	12.25	0.0508608
-66.5	12.25	0.0556765
-65.75	12.25	0.0476138
-65	12.25	0.0327044
-64.25	12.25	0.0395296
-63.5	12.25	0.0452081
-62.75	12.25	0.057214
-62	12.25	0.0326576
-61.25	12.25	0.0195091
-60.5	12.25	0.00860903
-59.75	12.25	0.0268701
-59	12.25	0.032641
-58.25	12.25	0.0818376
-57.5	12.25	0.055683
-56.75	12.25	0.03495
-56	12.25	0.0256572
-55.25	12.25	0.0143868
-54.5	12.25	-0.00346614
-53.75	12.25	-0.0127757
-70.25	13	-0.0150254
-69.5	13	-0.00300328
-68.75	13	0.0105036
-68	13	0.0254976
-67.25	13	0.036704
-66.5	13	0.049031
-65.75	13	0.0498824
-65	13	0.0408284
-64.25	13	0.0317965
-63.5	13	0.0431982
-62.75	13	0.0514975
-62	13	0.0282587
-61.25	13	0.0187057
-60.5	13	0.00957406
-59.75	13	0.0271156
-59	13	0.0422924
-58.25	13	0.0636044
-57.5	13	0.0495459
-56.75	13	0.0386365
-56	13	0.0372285
-55.25	13	0.034541
-54.5	13	0.0267757
-53.75	13	0.00064476
-70.25	13.75	-0.0172543
-69.5	13.75	0.00215897
-68.75	13.75	0.0111744
-68	13.75	0.0234659
-67.25	13.75	0.0318701
-66.5	13.75	0.048143
-65.75	13.75	0.0495841
-65	13.75	0.0413674
-64.25	13.75	-0.0162593
-63.5	13.75	-0.0126351
-62.75	13.75	-0.0125007
-62	13.75	0.0266898
-61.25	13.75	0.0115983
-60.5	13.75	0.0124006
-59.75	13.75	0.0154823
-59	13.75	0.052991
-58.25	13.75	0.0708285
-57.5	13.75	0.08088
-56.75	13.75	0.056341
-56	13.75	0.0541281
-55.25	13.75	0.0453773
-54.5	13.75	0.0482972
-71	14.5	-0.00809292
-70.25	14.5	-0.00172912
-69.5	14.5	0.00331082
-68.75	14.5	0.00983297
-68	14.5	0.0205051
-67.25	14.5	0.0219479
-66.5	14.5	0.0254866
-65.75	14.5	0.00899308
-65	14.5	0.0128229
-64.25	14.5	-0.031383
-63.5	14.5	-0.0196524
-62.75	14.5	-0.0181892
-62	14.5	0.0312392
-61.25	14.5	0.00846918
-60.5	14.5	0.0175733
-59.75	14.5	0.00996714
-59	14.5	0.0331802
-58.25	14.5	0.0434675
-57.5	14.5	0.0607623
-56.75	14.5	0.0540187
-56	14.5	0.0566985
-55.25	14.5	0.0598608
-54.5	14.5	0.0695144
-71	15.25	-0.0130103
-70.25	15.25	-0.00299816
-69.5	15.25	-0.00174755
-68.75	15.25	0.0121639
-68	15.25	0.0218075
-67.25	15.25	0.026083
-66.5	15.25	0.0299657
-65.75	15.25	0.0223517
-65	15.25	0.0115773
-64.25	15.25	-0.0312302
-63.5	15.25	-0.0232843
-62.75	15.25	-0.00905404
-62	15.25	0.0248377
-61.25	15.25	-0.00159436
-60.5	15.25	0.00453267
-59.75	15.25	-0.00140262
-59	15.25	0.0276907
-58.25	15.25	0.0386031
-57.5	15.25	0.0659314
-56.75	15.25	0.0558782
-56	15.25	0.0644683
-55.25	15.25	0.0634135
-71	16	0.00784769
-70.25	16	0.00355255
-69.5	16	-0.000770448
-68.75	16	0.00816255
-68	16	0.02401
-67.25	16	0.0290719
-66.5	16	0.0212276
-65.75	16	0.00804542
-65	16	0.0149272
-64.25	16	0.0267745
-63.5	16	0.0103524
-62.75	16	0.0162584
-62	16	-0.00737167
-61.25	16	0.00578434
-60.5	16	0.0172313
-59.75	16	0.00636976
-59	16	0.0105683
-58.25	16	0.0271434
-57.5	16	0.044433
-56.75	16	0.0578544
-56	16	0.04442
-55.25	16	0.0423559
-71	16.75	0.0138622
-70.25	16.75	0.00629951
-69.5	16.75	0.0187261
-68.75	16.75	0.0247254
-68	16.75	0.0307552
-67.25	16.75	0.039738
-66.5	16.75	0.0301163
-65.75	16.75	0.0233804
-65	16.75	0.012848
-64.25	16.75	0.011559
-63.5	16.75	0.00262823
-62.75	16.75	0.0220234
-62	16.75	0.0103875
-61.25	16.75	0.00525797
-60.5	16.75	0.000198612
-59.75	16.75	0.00403942
-59	16.75	0.0181313
-58.25	16.75	0.0364652
-57.5	16.75	0.0514053
-56.75	16.75	0.0585644
-56	16.75	0.0616235
-71.75	17.5	0.0113189
-71	17.5	0.046848
-70.25	17.5	0.0286796
-69.5	17.5	0.0413006
-68.75	17.5	0.0428954
-68	17.5	0.0471843
-67.25	17.5	0.053032
-66.5	17.5	0.0409962
-65.75	17.5	0.040506
-65	17.5	0.0194203
-64.25	17.5	0.0210648
-63.5	17.5	0.00994312
-62.75	17.5	0.0233625
-62	17.5	0.00366849
-61.25	17.5	0.00649657
-60.5	17.5	0.0312682
-59.75	17.5	0.0156447
-59	17.5	0.0217101
-58.25	17.5	0.0278524
-57.5	17.5	0.0428022
-56.75	17.5	0.0575317
-71.75	18.25	0.0367651
-71	18.25	0.0461394
-70.25	18.25	0.0498092
-69.5	18.25	0.0774027
-68.75	18.25	0.0677572
-68	18.25	0.0500108
-67.25	18.25	0.0418016
-66.5	18.25	0.0198976
-65.75	18.25	0.0267698
-65	18.25	0.0243361
-64.25	18.25	0.0175203
-63.5	18.25	0.0198589
-62.75	18.25	0.0247505
-62	18.25	0.0202801
-61.25	18.25	0.00412308
-60.5	18.25	0.043785
-59.75	18.25	0.0422108
-59	18.25	0.0444544
-58.25	18.25	0.0430634
-57.5	18.25	0.0359098
-56.75	18.25	0.0377642
-70.25	19	0.0483333
-69.5	19	0.0564245
-68.75	19	0.0722303
-68	19	0.0499428
-67.25	19	0.049556
-66.5	19	0.0349957
-65.75	19	0.0372467
-65	19	0.0497236
-64.25	19	0.0324105
-63.5	19	0.0271891
-62.75	19	0.0076698
-62	19	0.00259066
-61.25	19	0.0306327
-60.5	19	0.0633774
-59.75	19	0.0566103
-59	19	0.0566533
-58.25	19	0.0522665
-57.5	19	0.0380636
-56.75	19	0.0282416
-56	19	0.0178724
-68.75	19.75	0.0585073
-68	19.75	0.0418825
-67.25	19.75	0.0237655
-66.5	19.75	0.0233462
-65.75	19.75	0.0173169
-65	19.75	0.0454348
-64.25	19.75	0.0401165
-63.5	19.75	0.0436481
-62.75	19.75	0.0134485
-62	19.75	0.0286264
-61.25	19.75	0.034585
-60.5	19.75	0.0663674
-59.75	19.75	0.0740313
-59	19.75	0.0693809
-58.25	19.75	0.0608662
-57.5	19.75	0.0469788
-56.75	19.75	0.0365867
-68	20.5	0.028306
-67.25	20.5	0.0233512
-66.5	20.5	0.0482875
-65.75	20.5	0.0397744
-65	20.5	0.0518581
-64.25	20.5	0.0403815
-63.5	20.5	0.0297081
-62.75	20.5	0.0205014
-62	20.5	0.0166476
-61.25	20.5	0.0502699
-60.5	20.5	0.0443088
-59.75	20.5	0.0344678
-59	20.5	0.0504433
-58.25	20.5	0.0441364
-57.5	20.5	0.0550284
-56.75	20.5	0.0468092
-68	21.25	0.0498886
-67.25	21.25	0.0329647
-66.5	21.25	0.0451234
-65.75	21.25	0.0305797
-65	21.25	0.0663832
-64.25	21.25	0.084793
-63.5	21.25	0.0817203
-62.75	21.25	0.0772599
-62	21.25	0.0890263
-61.25	21.25	0.0226636
-60.5	21.25	0.00345019
-59.75	21.25	0.00598219
-59	21.25	0.0159206
-58.25	21.25	0.0209877
-57.5	21.25	0.0349426
-67.25	22	0.0189322
-66.5	22	0.0308146
-61.25	22	0.0130006
-60.5	22	-0.00501757
-59.75	22	0.00102713
-59	22	0.011625
-58.25	22	0.00894046
-57.5	22	0.0355815
-61.25	22.75	-0.0107534
-60.5	22.75	-0.0398951
-59.75	22.75	-0.0229891
-59	22.75	-0.0126051
-58.25	22.75	-0.00029103
-59.75	23.5	0.0166493
