# Supplementary material for: Seismic imaging of a basaltic Lesser Antilles slab from ancient tectonics
Source: Nature. 2025 Apr 9;640(8059):697–701. doi: 10.1038/s41586-025-08754-0 (PMC12003162; doi:10.1038/s41586-025-08754-0)
Supplement: Supplementary file 2 — Source Data Fig. 3 [file 41586_2025_8754_MOESM2_ESM.xlsx]

## Sheet: Depth-migrated RFs
Source data for Figure 3: Vertical cross-section through P-wave velocity models and the migrated receiver functions.
> is the header for each stack.
Distance along the profile (km)	Depth (km)	RF
>
144.55	1	0.299008
144.55	2	0.326488
144.55	3	0.355137
144.55	4	0.385929
144.55	5	0.384188
144.55	6	0.354077
144.55	7	0.337265
144.55	8	0.325746
144.55	9	0.313973
144.55	10	0.303509
144.55	11	0.291386
144.55	12	0.277875
144.55	13	0.275711
144.55	14	0.272435
144.55	15	0.269006
144.55	16	0.2647
144.55	17	0.258845
144.55	18	0.252453
144.55	19	0.244007
144.55	20	0.23353
144.55	21	0.222729
144.55	22	0.210639
144.55	23	0.198223
144.55	24	0.185789
144.55	25	0.171724
144.55	26	0.15783
144.55	27	0.143572
144.55	28	0.130572
144.55	29	0.117141
144.55	30	0.105378
144.55	31	0.0943461
144.55	32	0.0844885
144.55	33	0.0751231
144.55	34	0.0659753
144.55	35	0.0582439
144.55	36	0.0515566
144.55	37	0.0452504
144.55	38	0.0401752
144.55	39	0.0359139
144.55	40	0.0312385
144.55	41	0.027693
144.55	42	0.0246347
144.55	43	0.0208465
144.55	44	0.0178837
144.55	45	0.0144473
144.55	46	0.011918
144.55	47	0.00870149
144.55	48	0.00562793
144.55	49	0.00261112
144.55	50	-0.00121874
144.55	51	-0.00466138
144.55	52	-0.0085018
144.55	53	-0.0129219
144.55	54	-0.0175716
144.55	55	-0.0217302
144.55	56	-0.0262238
144.55	57	-0.0308247
144.55	58	-0.0357402
144.55	59	-0.0405772
144.55	60	-0.0450238
144.55	61	-0.0494929
144.55	62	-0.053915
144.55	63	-0.0581807
144.55	64	-0.06242
144.55	65	-0.066012
144.55	66	-0.0697415
144.55	67	-0.0731475
144.55	68	-0.0758502
144.55	69	-0.0783182
144.55	70	-0.0802863
144.55	71	-0.0826584
144.55	72	-0.0844255
144.55	73	-0.085881
144.55	74	-0.0873671
144.55	75	-0.0877174
144.55	76	-0.0884931
144.55	77	-0.0892602
144.55	78	-0.0896191
144.55	79	-0.0900555
144.55	80	-0.0904242
144.55	81	-0.0905409
144.55	82	-0.0904265
144.55	83	-0.0904102
144.55	84	-0.0898653
144.55	85	-0.0896165
144.55	86	-0.0892845
144.55	87	-0.089098
144.55	88	-0.0889482
144.55	89	-0.0886137
144.55	90	-0.0878448
144.55	91	-0.0876224
144.55	92	-0.0870152
144.55	93	-0.0865472
144.55	94	-0.0859705
144.55	95	-0.0856403
144.55	96	-0.0847747
144.55	97	-0.0838154
144.55	98	-0.0831135
144.55	99	-0.0824049
144.55	100	-0.0814784
144.55	101	-0.0803592
144.55	102	-0.0791745
144.55	103	-0.0781239
144.55	104	-0.0765479
144.55	105	-0.074904
144.55	106	-0.0732565
144.55	107	-0.0714552
144.55	108	-0.0695217
144.55	109	-0.0674397
144.55	110	-0.0648166
144.55	111	-0.0624031
144.55	112	-0.0596921
144.55	113	-0.0569946
144.55	114	-0.0542393
144.55	115	-0.0515029
144.55	116	-0.0487758
144.55	117	-0.0458666
144.55	118	-0.0431576
144.55	119	-0.0403947
144.55	120	-0.0379347
144.55	121	-0.0353736
144.55	122	-0.0328725
144.55	123	-0.0306448
144.55	124	-0.0286214
144.55	125	-0.026414
144.55	126	-0.0248164
144.55	127	-0.023247
144.55	128	-0.0220303
144.55	129	-0.0211073
144.55	130	-0.0202175
144.55	131	-0.0195986
144.55	132	-0.0192858
144.55	133	-0.0188709
144.55	134	-0.0188085
144.55	135	-0.0187693
144.55	136	-0.0189478
144.55	137	-0.0193204
144.55	138	-0.0194749
144.55	139	-0.0197113
144.55	140	-0.0199103
144.55	141	-0.0199759
144.55	142	-0.0202742
144.55	143	-0.020496
144.55	144	-0.0204678
144.55	145	-0.020476
144.55	146	-0.0203619
144.55	147	-0.0203847
144.55	148	-0.020325
144.55	149	-0.019983
144.55	150	-0.019566
144.55	151	-0.0192504
144.55	152	-0.0191095
144.55	153	-0.0189474
144.55	154	-0.0189138
144.55	155	-0.0185956
144.55	156	-0.0185132
144.55	157	-0.0184495
144.55	158	-0.0184658
144.55	159	-0.0183375
144.55	160	-0.0184679
144.55	161	-0.0189537
144.55	162	-0.0189167
144.55	163	-0.0192367
144.55	164	-0.0198104
144.55	165	-0.0202981
144.55	166	-0.0206501
144.55	167	-0.0212169
144.55	168	-0.0220472
144.55	169	-0.0225263
144.55	170	-0.0230941
144.55	171	-0.0239574
144.55	172	-0.0248203
144.55	173	-0.0257629
144.55	174	-0.0265058
144.55	175	-0.0275929
144.55	176	-0.0286791
144.55	177	-0.0296378
144.55	178	-0.0307109
144.55	179	-0.031652
144.55	180	-0.0324849
144.55	181	-0.0332375
144.55	182	-0.0341394
144.55	183	-0.0351059
144.55	184	-0.0358119
144.55	185	-0.0363925
144.55	186	-0.0367422
144.55	187	-0.0370581
144.55	188	-0.0373417
144.55	189	-0.0376885
144.55	190	-0.0376798
144.55	191	-0.0375661
144.55	192	-0.0374343
144.55	193	-0.0374597
144.55	194	-0.037092
144.55	195	-0.0365327
144.55	196	-0.0362124
144.55	197	-0.0360126
144.55	198	-0.0356932
144.55	199	-0.0350569
144.55	200	-0.0348844
144.55	201	-0.034608
144.55	202	-0.0342139
144.55	203	-0.0336785
144.55	204	-0.0333216
144.55	205	-0.0330747
144.55	206	-0.0328192
144.55	207	-0.0329188
144.55	208	-0.0327147
144.55	209	-0.0324515
144.55	210	-0.0324624
144.55	211	-0.0324914
144.55	212	-0.0321936
144.55	213	-0.0320383
144.55	214	-0.0321489
144.55	215	-0.0321062
144.55	216	-0.0321029
144.55	217	-0.0321354
144.55	218	-0.0317426
144.55	219	-0.0315831
144.55	220	-0.0311875
144.55	221	-0.0309585
144.55	222	-0.0302748
144.55	223	-0.0297915
144.55	224	-0.029433
144.55	225	-0.028669
144.55	226	-0.0277767
144.55	227	-0.0269758
144.55	228	-0.0261346
144.55	229	-0.0250832
144.55	230	-0.0242992
144.55	231	-0.0234777
144.55	232	-0.0227956
144.55	233	-0.0216797
144.55	234	-0.0206707
144.55	235	-0.0200142
144.55	236	-0.0189412
144.55	237	-0.0181825
144.55	238	-0.0173139
144.55	239	-0.0165064
144.55	240	-0.0152792
144.55	241	-0.0142875
144.55	242	-0.0132162
144.55	243	-0.0119215
144.55	244	-0.0107578
144.55	245	-0.00979201
144.55	246	-0.00867409
144.55	247	-0.00740011
144.55	248	-0.00622452
144.55	249	-0.00520493
144.55	250	-0.00404818
144.55	251	-0.00302448
144.55	252	-0.00231275
144.55	253	-0.00198949
144.55	254	-0.00136224
144.55	255	-0.00118345
144.55	256	-0.00118196
144.55	257	-0.00125477
144.55	258	-0.00179416
144.55	259	-0.00237962
144.55	260	-0.00348345
144.55	261	-0.0043512
144.55	262	-0.00546595
144.55	263	-0.00662605
144.55	264	-0.008222
144.55	265	-0.00990324
144.55	266	-0.0114672
144.55	267	-0.0130173
144.55	268	-0.0147777
144.55	269	-0.0166102
144.55	270	-0.0182934
144.55	271	-0.0198643
144.55	272	-0.0215963
144.55	273	-0.0230468
144.55	274	-0.0244103
144.55	275	-0.0252127
144.55	276	-0.0264859
144.55	277	-0.0273256
144.55	278	-0.0280423
144.55	279	-0.0285797
144.55	280	-0.0288637
144.55	281	-0.0292064
144.55	282	-0.0291029
144.55	283	-0.0289913
144.55	284	-0.0286415
144.55	285	-0.0280401
144.55	286	-0.0273751
144.55	287	-0.0265918
144.55	288	-0.0256257
144.55	289	-0.0248239
144.55	290	-0.0234913
144.55	291	-0.0227292
144.55	292	-0.0215135
144.55	293	-0.0206182
144.55	294	-0.0193251
144.55	295	-0.0183046
144.55	296	-0.0172704
144.55	297	-0.0160763
144.55	298	-0.0151432
144.55	299	-0.0140479
144.55	300	-0.0128256
144.55	301	-0.0115125
144.55	302	-0.0103985
144.55	303	-0.00920149
144.55	304	-0.00766888
144.55	305	-0.00654723
144.55	306	-0.00521268
144.55	307	-0.00386036
144.55	308	-0.00285918
144.55	309	-0.00158807
144.55	310	-0.000290329
144.55	311	0.000867964
144.55	312	0.00193424
144.55	313	0.00318342
144.55	314	0.00377884
144.55	315	0.00444653
144.55	316	0.00502096
144.55	317	0.00552641
144.55	318	0.00572713
144.55	319	0.00579885
144.55	320	0.00581838
144.55	321	0.0057394
144.55	322	0.0054331
144.55	323	0.00537567
144.55	324	0.00484226
144.55	325	0.0041203
144.55	326	0.00357319
144.55	327	0.00272615
144.55	328	0.00203361
144.55	329	0.00135929
144.55	330	0.00080905
144.55	331	0.000166615
144.55	332	-0.00070829
144.55	333	-0.00138593
144.55	334	-0.00187788
144.55	335	-0.00220001
144.55	336	-0.00281769
144.55	337	-0.00299843
144.55	338	-0.00300217
144.55	339	-0.00306836
144.55	340	-0.00276161
144.55	341	-0.00242072
144.55	342	-0.00212079
144.55	343	-0.00169687
144.55	344	-0.00098769
144.55	345	-0.000648431
144.55	346	-4.77037e-05
144.55	347	0.0010212
144.55	348	0.00174584
144.55	349	0.00251472
144.55	350	0.00329558
144.55	351	0.00405287
144.55	352	0.00485908
144.55	353	0.00571605
144.55	354	0.00656338
144.55	355	0.0070862
144.55	356	0.00825003
144.55	357	0.00904418
144.55	358	0.00958762
144.55	359	0.010532
144.55	360	0.0114689
144.55	361	0.0125765
144.55	362	0.0137024
144.55	363	0.0148938
144.55	364	0.0162175
144.55	365	0.0173446
144.55	366	0.0186056
144.55	367	0.0197128
144.55	368	0.0213063
144.55	369	0.0227386
144.55	370	0.0240304
144.55	371	0.0250324
144.55	372	0.026066
144.55	373	0.0274228
144.55	374	0.0281477
144.55	375	0.0287762
144.55	376	0.0295613
144.55	377	0.0300139
144.55	378	0.0301884
144.55	379	0.0303263
144.55	380	0.0306975
144.55	381	0.0305711
144.55	382	0.030212
144.55	383	0.029685
144.55	384	0.0291718
144.55	385	0.0285178
144.55	386	0.0278697
144.55	387	0.0270505
144.55	388	0.0262788
144.55	389	0.0252485
144.55	390	0.0240334
144.55	391	0.0229637
144.55	392	0.0218481
144.55	393	0.0206058
144.55	394	0.0193977
144.55	395	0.0180096
144.55	396	0.0169633
144.55	397	0.0160629
144.55	398	0.0150154
144.55	399	0.0141102
144.55	400	0.0131242
144.55	401	0.0122368
144.55	402	0.0114205
144.55	403	0.0109837
144.55	404	0.010474
144.55	405	0.0100238
144.55	406	0.00993542
144.55	407	0.0100277
144.55	408	0.0100907
144.55	409	0.0100018
144.55	410	0.0100935
144.55	411	0.00988685
144.55	412	0.00972454
144.55	413	0.00943508
144.55	414	0.00940804
144.55	415	0.00913001
144.55	416	0.00881121
144.55	417	0.0080408
144.55	418	0.00717368
144.55	419	0.00643491
144.55	420	0.00540395
144.55	421	0.00436246
144.55	422	0.00328179
144.55	423	0.00200203
144.55	424	0.000670818
144.55	425	-0.000844414
144.55	426	-0.0022841
144.55	427	-0.00380925
144.55	428	-0.00528058
144.55	429	-0.00662224
144.55	430	-0.00786154
144.55	431	-0.00918009
144.55	432	-0.0104614
144.55	433	-0.0116988
144.55	434	-0.0127428
144.55	435	-0.0138905
144.55	436	-0.0148073
144.55	437	-0.0157907
144.55	438	-0.0167474
144.55	439	-0.017794
144.55	440	-0.018639
144.55	441	-0.0193044
144.55	442	-0.0199796
144.55	443	-0.020266
144.55	444	-0.0206252
144.55	445	-0.0210282
144.55	446	-0.0210567
144.55	447	-0.0210353
144.55	448	-0.0208177
144.55	449	-0.020642
144.55	450	-0.0202073
144.55	451	-0.0197489
144.55	452	-0.0191249
144.55	453	-0.0182482
144.55	454	-0.017409
144.55	455	-0.0165161
144.55	456	-0.01549
144.55	457	-0.0144448
144.55	458	-0.0133826
144.55	459	-0.0122897
144.55	460	-0.0111131
144.55	461	-0.0100272
144.55	462	-0.00893724
144.55	463	-0.00786541
144.55	464	-0.00679856
144.55	465	-0.00574122
144.55	466	-0.00461106
144.55	467	-0.00364592
144.55	468	-0.00283109
144.55	469	-0.00216329
144.55	470	-0.00139085
144.55	471	-0.000793374
144.55	472	-0.000257463
144.55	473	0.000235044
144.55	474	0.000699424
144.55	475	0.000887646
144.55	476	0.00113463
144.55	477	0.00136293
144.55	478	0.00138911
144.55	479	0.00124782
144.55	480	0.00130744
144.55	481	0.00117951
144.55	482	0.000843965
144.55	483	0.000627067
144.55	484	0.000233325
144.55	485	-0.000207904
144.55	486	-0.000664874
144.55	487	-0.0011735
144.55	488	-0.00170385
144.55	489	-0.00222954
144.55	490	-0.00274996
144.55	491	-0.00326834
144.55	492	-0.00361995
144.55	493	-0.0039166
144.55	494	-0.00424027
144.55	495	-0.00446206
144.55	496	-0.0048271
144.55	497	-0.00495517
144.55	498	-0.00497009
144.55	499	-0.00485582
144.55	500	-0.00465045
144.55	501	-0.00435168
144.55	502	-0.00405287
144.55	503	-0.00369539
144.55	504	-0.00318207
144.55	505	-0.00263834
144.55	506	-0.00207626
144.55	507	-0.00137998
144.55	508	-0.000720995
144.55	509	-1.82536e-05
144.55	510	0.000750029
144.55	511	0.00151195
144.55	512	0.00200747
144.55	513	0.00257164
144.55	514	0.00321933
144.55	515	0.00362021
144.55	516	0.00397654
144.55	517	0.00428219
144.55	518	0.00442076
144.55	519	0.00446243
144.55	520	0.00441242
144.55	521	0.00430064
144.55	522	0.004102
144.55	523	0.00379738
144.55	524	0.00340495
144.55	525	0.00294501
144.55	526	0.00246527
144.55	527	0.00183819
144.55	528	0.00110115
144.55	529	0.00052168
144.55	530	-0.000128801
144.55	531	-0.000803532
144.55	532	-0.00143999
144.55	533	-0.00210268
144.55	534	-0.00274167
144.55	535	-0.00335317
144.55	536	-0.00395792
144.55	537	-0.00445738
144.55	538	-0.0049995
144.55	539	-0.00553017
144.55	540	-0.0061378
144.55	541	-0.00652084
144.55	542	-0.00686186
144.55	543	-0.0071251
144.55	544	-0.00746996
144.55	545	-0.00763403
144.55	546	-0.0077837
144.55	547	-0.00792575
144.55	548	-0.00784792
144.55	549	-0.00774691
144.55	550	-0.00761215
144.55	551	-0.00730332
144.55	552	-0.00697254
144.55	553	-0.00655378
144.55	554	-0.00600649
144.55	555	-0.00547393
144.55	556	-0.00493057
144.55	557	-0.00437612
144.55	558	-0.00382572
144.55	559	-0.00317388
144.55	560	-0.00250111
144.55	561	-0.00185157
144.55	562	-0.00122605
144.55	563	-0.000688976
144.55	564	-0.000130955
144.55	565	0.000381762
144.55	566	0.000778034
144.55	567	0.00111851
144.55	568	0.00141128
144.55	569	0.00170533
144.55	570	0.00199301
144.55	571	0.00217283
144.55	572	0.00231298
144.55	573	0.00241911
144.55	574	0.00250371
144.55	575	0.00253465
144.55	576	0.0024957
144.55	577	0.00250371
144.55	578	0.00241975
144.55	579	0.00230652
144.55	580	0.00217521
144.55	581	0.00189018
144.55	582	0.00167368
144.55	583	0.00150421
144.55	584	0.00123766
144.55	585	0.000959558
144.55	586	0.000642491
144.55	587	0.000288961
144.55	588	-8.67145e-05
144.55	589	-0.000393317
144.55	590	-0.000729152
144.55	591	-0.00104826
144.55	592	-0.00148121
144.55	593	-0.00181435
144.55	594	-0.0020824
144.55	595	-0.00240242
144.55	596	-0.00264779
144.55	597	-0.00287644
144.55	598	-0.00307427
144.55	599	-0.00333734
144.55	600	-0.00349482
144.55	601	-0.00363077
144.55	602	-0.00371628
144.55	603	-0.00376769
144.55	604	-0.0037971
144.55	605	-0.00375683
144.55	606	-0.00373936
144.55	607	-0.00363832
144.55	608	-0.00352992
144.55	609	-0.00337735
144.55	610	-0.00325655
144.55	611	-0.00307557
144.55	612	-0.00284222
144.55	613	-0.00252048
144.55	614	-0.00210427
144.55	615	-0.0017017
144.55	616	-0.00121454
144.55	617	-0.000669041
144.55	618	-0.000110876
144.55	619	0.000525079
144.55	620	0.00119011
144.55	621	0.00179801
144.55	622	0.00256941
144.55	623	0.00344284
144.55	624	0.00430149
144.55	625	0.00526762
144.55	626	0.00638719
144.55	627	0.00745995
144.55	628	0.00857605
144.55	629	0.00975588
144.55	630	0.0110058
144.55	631	0.0123514
144.55	632	0.0136014
144.55	633	0.014958
144.55	634	0.0163459
144.55	635	0.0176639
144.55	636	0.0189933
144.55	637	0.0203157
144.55	638	0.0215626
144.55	639	0.0228385
144.55	640	0.0239403
144.55	641	0.0249916
144.55	642	0.0260385
144.55	643	0.0269314
144.55	644	0.0278774
144.55	645	0.0285632
144.55	646	0.0293306
144.55	647	0.0298125
144.55	648	0.0303453
144.55	649	0.0307038
144.55	650	0.0309949
144.55	651	0.0312435
144.55	652	0.0315129
144.55	653	0.0316267
144.55	654	0.0317901
144.55	655	0.0318714
144.55	656	0.0319538
144.55	657	0.0320105
144.55	658	0.0320556
144.55	659	0.0320077
144.55	660	0.0321081
144.55	661	0.032097
144.55	662	0.0319403
144.55	663	0.0319983
144.55	664	0.0320022
144.55	665	0.0319351
144.55	666	0.0318901
144.55	667	0.0319917
144.55	668	0.0318376
144.55	669	0.0319248
144.55	670	0.0318692
144.55	671	0.0319381
144.55	672	0.0320918
144.55	673	0.0322018
144.55	674	0.0324398
144.55	675	0.0326921
144.55	676	0.0326968
144.55	677	0.0329618
144.55	678	0.033089
144.55	679	0.0332593
144.55	680	0.0335183
144.55	681	0.0337594
144.55	682	0.0340616
144.55	683	0.034185
144.55	684	0.0342318
144.55	685	0.0341496
144.55	686	0.0341045
144.55	687	0.0340358
144.55	688	0.0338128
144.55	689	0.0334316
144.55	690	0.0330406
144.55	691	0.0324428
144.55	692	0.0318245
144.55	693	0.0310866
144.55	694	0.0301796
144.55	695	0.029249
144.55	696	0.0280577
144.55	697	0.026918
144.55	698	0.025778
144.55	699	0.024457
144.55	700	0.023308
144.55	701	0.0220125
144.55	702	0.0206968
144.55	703	0.0193397
144.55	704	0.0179718
144.55	705	0.0166231
144.55	706	0.0155151
144.55	707	0.014302
144.55	708	0.0131364
144.55	709	0.0121904
144.55	710	0.0111847
144.55	711	0.0103225
144.55	712	0.00929602
144.55	713	0.00865061
144.55	714	0.00805927
144.55	715	0.00746326
144.55	716	0.0069935
144.55	717	0.00645971
144.55	718	0.00609901
144.55	719	0.00578283
144.55	720	0.0056145
144.55	721	0.00535264
144.55	722	0.00514274
144.55	723	0.0047844
144.55	724	0.00453874
144.55	725	0.00418546
144.55	726	0.00390869
144.55	727	0.0036169
144.55	728	0.00312271
144.55	729	0.00267679
144.55	730	0.00209493
144.55	731	0.00157798
144.55	732	0.000882518
144.55	733	0.000254792
144.55	734	-0.000200862
144.55	735	-0.000920569
144.55	736	-0.00168652
144.55	737	-0.00242705
144.55	738	-0.00328314
144.55	739	-0.00405031
144.55	740	-0.00494381
144.55	741	-0.00558174
144.55	742	-0.00633034
144.55	743	-0.00702688
144.55	744	-0.00771761
144.55	745	-0.00849987
144.55	746	-0.00920604
144.55	747	-0.0098454
144.55	748	-0.0102588
144.55	749	-0.0106783
144.55	750	-0.0111335
144.55	751	-0.0115778
144.55	752	-0.0120499
144.55	753	-0.0124202
144.55	754	-0.0127965
144.55	755	-0.0128736
144.55	756	-0.0130721
144.55	757	-0.0131271
144.55	758	-0.0133317
144.55	759	-0.0133554
144.55	760	-0.0134528
144.55	761	-0.0134608
144.55	762	-0.0132055
144.55	763	-0.0131508
144.55	764	-0.012907
144.55	765	-0.0127508
144.55	766	-0.0124925
144.55	767	-0.0122684
144.55	768	-0.0118269
144.55	769	-0.0114694
144.55	770	-0.0111682
144.55	771	-0.0108614
144.55	772	-0.0105489
144.55	773	-0.0102743
144.55	774	-0.0100443
144.55	775	-0.00969305
144.55	776	-0.00947365
144.55	777	-0.00919699
144.55	778	-0.00914175
144.55	779	-0.00895418
144.55	780	-0.00892669
144.55	781	-0.00886991
144.55	782	-0.00894074
144.55	783	-0.00899207
144.55	784	-0.00905302
144.55	785	-0.00921724
144.55	786	-0.00928392
144.55	787	-0.00963175
144.55	788	-0.00993458
144.55	789	-0.0101908
144.55	790	-0.0104352
144.55	791	-0.0106628
144.55	792	-0.010918
144.55	793	-0.0109994
144.55	794	-0.0111766
144.55	795	-0.0114102
144.55	796	-0.0115958
144.55	797	-0.0116188
144.55	798	-0.0116096
144.55	799	-0.0115264
144.55	800	-0.0116204
144.55	801	-0.0115265
144.55	802	-0.0113765
144.55	803	-0.0112508
144.55	804	-0.0109856
144.55	805	-0.0108168
144.55	806	-0.0105998
144.55	807	-0.0103992
144.55	808	-0.010199
144.55	809	-0.0100052
144.55	810	-0.00981803
144.55	811	-0.00987056
144.55	812	-0.00965558
144.55	813	-0.00952892
144.55	814	-0.00937335
144.55	815	-0.00933225
144.55	816	-0.00925838
144.55	817	-0.00906479
144.55	818	-0.00909476
144.55	819	-0.00899517
144.55	820	-0.00890384
144.55	821	-0.00861216
144.55	822	-0.00833898
144.55	823	-0.00814234
144.55	824	-0.00792573
144.55	825	-0.00758193
144.55	826	-0.00720546
144.55	827	-0.00667487
144.55	828	-0.00601774
144.55	829	-0.00552189
144.55	830	-0.00497737
144.55	831	-0.00437734
144.55	832	-0.00372018
144.55	833	-0.00305571
144.55	834	-0.00234517
144.55	835	-0.00160576
144.55	836	-0.000900616
144.55	837	-0.000171818
144.55	838	0.000436494
144.55	839	0.00110285
144.55	840	0.00175323
144.55	841	0.00236252
144.55	842	0.00278787
144.55	843	0.00337577
144.55	844	0.00395197
144.55	845	0.00432391
144.55	846	0.004847
144.55	847	0.00518971
144.55	848	0.00551238
144.55	849	0.00574053
144.55	850	0.0060294
144.55	851	0.006214
144.55	852	0.00636494
144.55	853	0.0064872
144.55	854	0.00653353
144.55	855	0.00640494
144.55	856	0.00641736
144.55	857	0.00650869
144.55	858	0.00646906
144.55	859	0.00641215
144.55	860	0.00632457
144.55	861	0.00613981
144.55	862	0.00602207
144.55	863	0.00583705
144.55	864	0.0057843
144.55	865	0.00563396
144.55	866	0.00540245
144.55	867	0.00531687
144.55	868	0.00514454
144.55	869	0.00502919
144.55	870	0.00485422
144.55	871	0.00475762
144.55	872	0.00463885
144.55	873	0.00434807
144.55	874	0.00434
144.55	875	0.00411519
144.55	876	0.00397711
144.55	877	0.0038302
144.55	878	0.00373499
144.55	879	0.00351503
144.55	880	0.0032144
144.55	881	0.00285758
144.55	882	0.00251275
144.55	883	0.00222262
144.55	884	0.00191613
144.55	885	0.00148138
144.55	886	0.00111769
144.55	887	0.000688868
144.55	888	0.00028365
144.55	889	-7.36184e-05
144.55	890	-0.000420343
144.55	891	-0.000875923
144.55	892	-0.00111663
144.55	893	-0.00154887
144.55	894	-0.00196221
144.55	895	-0.00222173
144.55	896	-0.00262367
144.55	897	-0.00296196
144.55	898	-0.00320814
144.55	899	-0.00346596
144.55	900	-0.00361775
144.55	901	-0.00376589
>
289.099	1	0.355242
289.099	2	0.386847
289.099	3	0.418972
289.099	4	0.438579
289.099	5	0.433137
289.099	6	0.412685
289.099	7	0.400773
289.099	8	0.393857
289.099	9	0.388578
289.099	10	0.383969
289.099	11	0.378889
289.099	12	0.373513
289.099	13	0.371254
289.099	14	0.367649
289.099	15	0.363339
289.099	16	0.358055
289.099	17	0.350573
289.099	18	0.341575
289.099	19	0.331267
289.099	20	0.318291
289.099	21	0.304346
289.099	22	0.288451
289.099	23	0.273015
289.099	24	0.25612
289.099	25	0.238053
289.099	26	0.220252
289.099	27	0.202189
289.099	28	0.18487
289.099	29	0.16775
289.099	30	0.151772
289.099	31	0.136844
289.099	32	0.1226
289.099	33	0.108627
289.099	34	0.0957892
289.099	35	0.0839333
289.099	36	0.0728215
289.099	37	0.0622684
289.099	38	0.052804
289.099	39	0.0439626
289.099	40	0.0355675
289.099	41	0.0278402
289.099	42	0.0207313
289.099	43	0.013305
289.099	44	0.00654538
289.099	45	0.000121283
289.099	46	-0.00599805
289.099	47	-0.0122437
289.099	48	-0.0180969
289.099	49	-0.0236633
289.099	50	-0.0291402
289.099	51	-0.0340557
289.099	52	-0.0391032
289.099	53	-0.0439284
289.099	54	-0.048488
289.099	55	-0.0523518
289.099	56	-0.0561084
289.099	57	-0.0596695
289.099	58	-0.0631441
289.099	59	-0.0664006
289.099	60	-0.069143
289.099	61	-0.0718079
289.099	62	-0.0742128
289.099	63	-0.0763341
289.099	64	-0.0783281
289.099	65	-0.079766
289.099	66	-0.0812641
289.099	67	-0.0825999
289.099	68	-0.0836644
289.099	69	-0.084497
289.099	70	-0.0848742
289.099	71	-0.0855376
289.099	72	-0.08604
289.099	73	-0.0863988
289.099	74	-0.086661
289.099	75	-0.0864539
289.099	76	-0.0863978
289.099	77	-0.0863821
289.099	78	-0.0862794
289.099	79	-0.0859932
289.099	80	-0.0857184
289.099	81	-0.0852165
289.099	82	-0.084771
289.099	83	-0.0841784
289.099	84	-0.0833886
289.099	85	-0.0825361
289.099	86	-0.0816492
289.099	87	-0.0807676
289.099	88	-0.079919
289.099	89	-0.0789566
289.099	90	-0.077694
289.099	91	-0.0767046
289.099	92	-0.0756085
289.099	93	-0.0745334
289.099	94	-0.0734491
289.099	95	-0.0724119
289.099	96	-0.0711173
289.099	97	-0.0698577
289.099	98	-0.0689007
289.099	99	-0.0678868
289.099	100	-0.0667063
289.099	101	-0.0657076
289.099	102	-0.0645904
289.099	103	-0.0633822
289.099	104	-0.0621351
289.099	105	-0.0608853
289.099	106	-0.0596616
289.099	107	-0.0583146
289.099	108	-0.0567475
289.099	109	-0.0552438
289.099	110	-0.0535577
289.099	111	-0.0518419
289.099	112	-0.0501826
289.099	113	-0.0485897
289.099	114	-0.046786
289.099	115	-0.0449253
289.099	116	-0.0432197
289.099	117	-0.0414879
289.099	118	-0.039772
289.099	119	-0.0382275
289.099	120	-0.0366656
289.099	121	-0.0353167
289.099	122	-0.0339811
289.099	123	-0.0327754
289.099	124	-0.031686
289.099	125	-0.030798
289.099	126	-0.0299377
289.099	127	-0.0292723
289.099	128	-0.0287334
289.099	129	-0.0283876
289.099	130	-0.0281441
289.099	131	-0.0279519
289.099	132	-0.0279214
289.099	133	-0.0278693
289.099	134	-0.0279339
289.099	135	-0.0280824
289.099	136	-0.0282762
289.099	137	-0.0284693
289.099	138	-0.0284761
289.099	139	-0.0285857
289.099	140	-0.0286661
289.099	141	-0.0287009
289.099	142	-0.0286885
289.099	143	-0.0287296
289.099	144	-0.0286318
289.099	145	-0.0285496
289.099	146	-0.0281989
289.099	147	-0.0278745
289.099	148	-0.0275829
289.099	149	-0.027148
289.099	150	-0.0267598
289.099	151	-0.0264451
289.099	152	-0.0262186
289.099	153	-0.0259342
289.099	154	-0.0258851
289.099	155	-0.0257028
289.099	156	-0.0257505
289.099	157	-0.0258086
289.099	158	-0.0259488
289.099	159	-0.0261006
289.099	160	-0.0263115
289.099	161	-0.0268558
289.099	162	-0.0272907
289.099	163	-0.0277932
289.099	164	-0.0285165
289.099	165	-0.0291838
289.099	166	-0.0296636
289.099	167	-0.0302179
289.099	168	-0.0308495
289.099	169	-0.031387
289.099	170	-0.0319185
289.099	171	-0.0323971
289.099	172	-0.0327943
289.099	173	-0.0333455
289.099	174	-0.0334882
289.099	175	-0.0338709
289.099	176	-0.0340662
289.099	177	-0.0342008
289.099	178	-0.0343423
289.099	179	-0.0342614
289.099	180	-0.0341007
289.099	181	-0.0339128
289.099	182	-0.0336562
289.099	183	-0.0333844
289.099	184	-0.0330945
289.099	185	-0.0325915
289.099	186	-0.0319856
289.099	187	-0.0313189
289.099	188	-0.0306367
289.099	189	-0.0299778
289.099	190	-0.02911
289.099	191	-0.0281921
289.099	192	-0.0273628
289.099	193	-0.0265102
289.099	194	-0.025476
289.099	195	-0.0244981
289.099	196	-0.0236368
289.099	197	-0.022758
289.099	198	-0.0219178
289.099	199	-0.0210316
289.099	200	-0.0203215
289.099	201	-0.0197085
289.099	202	-0.0191855
289.099	203	-0.0186003
289.099	204	-0.0182619
289.099	205	-0.017977
289.099	206	-0.0178154
289.099	207	-0.0177762
289.099	208	-0.0177173
289.099	209	-0.0176665
289.099	210	-0.017791
289.099	211	-0.0178513
289.099	212	-0.0178631
289.099	213	-0.0178998
289.099	214	-0.0180014
289.099	215	-0.0181275
289.099	216	-0.0181518
289.099	217	-0.0181899
289.099	218	-0.0181214
289.099	219	-0.0178417
289.099	220	-0.0176009
289.099	221	-0.0173079
289.099	222	-0.0168477
289.099	223	-0.0163242
289.099	224	-0.0158046
289.099	225	-0.0151062
289.099	226	-0.0143307
289.099	227	-0.0135708
289.099	228	-0.0127611
289.099	229	-0.0120471
289.099	230	-0.0113055
289.099	231	-0.0107114
289.099	232	-0.0101682
289.099	233	-0.00944627
289.099	234	-0.00886428
289.099	235	-0.00852523
289.099	236	-0.00809306
289.099	237	-0.00782995
289.099	238	-0.00768783
289.099	239	-0.00753598
289.099	240	-0.00740106
289.099	241	-0.00738484
289.099	242	-0.00746631
289.099	243	-0.00746969
289.099	244	-0.00753671
289.099	245	-0.00762433
289.099	246	-0.00761954
289.099	247	-0.00761992
289.099	248	-0.00752207
289.099	249	-0.00766239
289.099	250	-0.00762563
289.099	251	-0.00756336
289.099	252	-0.00751984
289.099	253	-0.00759626
289.099	254	-0.00742723
289.099	255	-0.00737687
289.099	256	-0.00733783
289.099	257	-0.00734362
289.099	258	-0.00743479
289.099	259	-0.00752424
289.099	260	-0.00778937
289.099	261	-0.00792319
289.099	262	-0.0082295
289.099	263	-0.0085168
289.099	264	-0.00885686
289.099	265	-0.00928882
289.099	266	-0.00975001
289.099	267	-0.0102162
289.099	268	-0.0108122
289.099	269	-0.0113521
289.099	270	-0.0118529
289.099	271	-0.0123052
289.099	272	-0.0128008
289.099	273	-0.0131729
289.099	274	-0.0135527
289.099	275	-0.0136811
289.099	276	-0.0141907
289.099	277	-0.014443
289.099	278	-0.0146233
289.099	279	-0.0147178
289.099	280	-0.0149581
289.099	281	-0.0152945
289.099	282	-0.0154012
289.099	283	-0.0155709
289.099	284	-0.0156341
289.099	285	-0.0157499
289.099	286	-0.0158366
289.099	287	-0.015926
289.099	288	-0.0160084
289.099	289	-0.016213
289.099	290	-0.0162601
289.099	291	-0.0166446
289.099	292	-0.016764
289.099	293	-0.016953
289.099	294	-0.0170529
289.099	295	-0.0172841
289.099	296	-0.0175098
289.099	297	-0.017671
289.099	298	-0.0177697
289.099	299	-0.0179266
289.099	300	-0.0179485
289.099	301	-0.017952
289.099	302	-0.0180035
289.099	303	-0.017822
289.099	304	-0.0175847
289.099	305	-0.0174227
289.099	306	-0.0170736
289.099	307	-0.01674
289.099	308	-0.0164265
289.099	309	-0.0159617
289.099	310	-0.0155284
289.099	311	-0.0150094
289.099	312	-0.0144618
289.099	313	-0.0138494
289.099	314	-0.0134193
289.099	315	-0.0129185
289.099	316	-0.0125796
289.099	317	-0.0122475
289.099	318	-0.0120275
289.099	319	-0.0118223
289.099	320	-0.0116925
289.099	321	-0.0117025
289.099	322	-0.0116498
289.099	323	-0.0115771
289.099	324	-0.0116898
289.099	325	-0.0119659
289.099	326	-0.0121513
289.099	327	-0.0125515
289.099	328	-0.012786
289.099	329	-0.0131966
289.099	330	-0.0134599
289.099	331	-0.0136579
289.099	332	-0.0141147
289.099	333	-0.0144102
289.099	334	-0.0146344
289.099	335	-0.0147892
289.099	336	-0.0150449
289.099	337	-0.0150022
289.099	338	-0.0149669
289.099	339	-0.014918
289.099	340	-0.0147519
289.099	341	-0.0144838
289.099	342	-0.0142387
289.099	343	-0.0138318
289.099	344	-0.0133057
289.099	345	-0.0128563
289.099	346	-0.0122964
289.099	347	-0.0115466
289.099	348	-0.0108798
289.099	349	-0.0101122
289.099	350	-0.00934381
289.099	351	-0.00841874
289.099	352	-0.00748247
289.099	353	-0.00659945
289.099	354	-0.00575188
289.099	355	-0.004939
289.099	356	-0.00390567
289.099	357	-0.00301364
289.099	358	-0.00229808
289.099	359	-0.00130653
289.099	360	-0.000371298
289.099	361	0.000606501
289.099	362	0.00153758
289.099	363	0.00243596
289.099	364	0.00342666
289.099	365	0.00429301
289.099	366	0.00522138
289.099	367	0.00617765
289.099	368	0.00727485
289.099	369	0.00826348
289.099	370	0.00925333
289.099	371	0.0101947
289.099	372	0.0111333
289.099	373	0.0121763
289.099	374	0.0131155
289.099	375	0.0139663
289.099	376	0.0149069
289.099	377	0.0157902
289.099	378	0.0166459
289.099	379	0.0174834
289.099	380	0.0184403
289.099	381	0.0193558
289.099	382	0.0201761
289.099	383	0.0209109
289.099	384	0.021689
289.099	385	0.0224141
289.099	386	0.0232019
289.099	387	0.0238977
289.099	388	0.0246533
289.099	389	0.0252717
289.099	390	0.0257332
289.099	391	0.0263147
289.099	392	0.0269418
289.099	393	0.027342
289.099	394	0.0277481
289.099	395	0.0281113
289.099	396	0.0284829
289.099	397	0.0289083
289.099	398	0.0291499
289.099	399	0.0294696
289.099	400	0.0296222
289.099	401	0.0297524
289.099	402	0.029824
289.099	403	0.0299831
289.099	404	0.0301322
289.099	405	0.0301684
289.099	406	0.0302759
289.099	407	0.0303063
289.099	408	0.0302619
289.099	409	0.0300676
289.099	410	0.0299503
289.099	411	0.029567
289.099	412	0.0290375
289.099	413	0.0284982
289.099	414	0.027961
289.099	415	0.0272478
289.099	416	0.0265028
289.099	417	0.0255114
289.099	418	0.0244964
289.099	419	0.0234039
289.099	420	0.0222794
289.099	421	0.021109
289.099	422	0.0198504
289.099	423	0.0185826
289.099	424	0.0172441
289.099	425	0.0157797
289.099	426	0.0144263
289.099	427	0.0130276
289.099	428	0.0116567
289.099	429	0.010359
289.099	430	0.00900921
289.099	431	0.00778864
289.099	432	0.00659595
289.099	433	0.00539073
289.099	434	0.00429441
289.099	435	0.00328696
289.099	436	0.00236066
289.099	437	0.00146493
289.099	438	0.000616872
289.099	439	-0.000282022
289.099	440	-0.00115899
289.099	441	-0.00192765
289.099	442	-0.00272541
289.099	443	-0.00341864
289.099	444	-0.0040844
289.099	445	-0.0047353
289.099	446	-0.00526417
289.099	447	-0.00579492
289.099	448	-0.00618875
289.099	449	-0.00664774
289.099	450	-0.00693196
289.099	451	-0.00723966
289.099	452	-0.00738451
289.099	453	-0.00749287
289.099	454	-0.00754728
289.099	455	-0.00750535
289.099	456	-0.00745167
289.099	457	-0.00736026
289.099	458	-0.00719321
289.099	459	-0.00699284
289.099	460	-0.00672775
289.099	461	-0.00641665
289.099	462	-0.00610646
289.099	463	-0.00575644
289.099	464	-0.00540974
289.099	465	-0.00508257
289.099	466	-0.00467488
289.099	467	-0.00435944
289.099	468	-0.00398616
289.099	469	-0.00369294
289.099	470	-0.00335414
289.099	471	-0.00301675
289.099	472	-0.00268361
289.099	473	-0.00241108
289.099	474	-0.00210458
289.099	475	-0.0018594
289.099	476	-0.00162636
289.099	477	-0.00146596
289.099	478	-0.00131031
289.099	479	-0.00126429
289.099	480	-0.00107896
289.099	481	-0.00105181
289.099	482	-0.00108695
289.099	483	-0.00106807
289.099	484	-0.00105088
289.099	485	-0.00112687
289.099	486	-0.00125523
289.099	487	-0.00142053
289.099	488	-0.00159573
289.099	489	-0.00173314
289.099	490	-0.00192354
289.099	491	-0.00208354
289.099	492	-0.0022232
289.099	493	-0.00225088
289.099	494	-0.00228082
289.099	495	-0.00229185
289.099	496	-0.00233086
289.099	497	-0.00230843
289.099	498	-0.00234994
289.099	499	-0.00235227
289.099	500	-0.00220975
289.099	501	-0.00196952
289.099	502	-0.00186323
289.099	503	-0.00183299
289.099	504	-0.00167597
289.099	505	-0.0015614
289.099	506	-0.00147503
289.099	507	-0.00137118
289.099	508	-0.0013416
289.099	509	-0.001357
289.099	510	-0.0012395
289.099	511	-0.00133583
289.099	512	-0.00147707
289.099	513	-0.00165662
289.099	514	-0.00175426
289.099	515	-0.00194922
289.099	516	-0.00216633
289.099	517	-0.00229682
289.099	518	-0.00258718
289.099	519	-0.00289007
289.099	520	-0.00318942
289.099	521	-0.00354805
289.099	522	-0.00380962
289.099	523	-0.00417239
289.099	524	-0.00441929
289.099	525	-0.00469224
289.099	526	-0.00487698
289.099	527	-0.00512225
289.099	528	-0.00541848
289.099	529	-0.00555397
289.099	530	-0.00575651
289.099	531	-0.00598999
289.099	532	-0.00616049
289.099	533	-0.00630499
289.099	534	-0.00645816
289.099	535	-0.00653859
289.099	536	-0.006524
289.099	537	-0.00662771
289.099	538	-0.00664486
289.099	539	-0.00665238
289.099	540	-0.00660295
289.099	541	-0.00644924
289.099	542	-0.00631867
289.099	543	-0.00617383
289.099	544	-0.00596811
289.099	545	-0.00566746
289.099	546	-0.00534682
289.099	547	-0.00502673
289.099	548	-0.00445005
289.099	549	-0.00411623
289.099	550	-0.00359056
289.099	551	-0.00297738
289.099	552	-0.00234
289.099	553	-0.00173966
289.099	554	-0.000945733
289.099	555	-0.000200999
289.099	556	0.000309464
289.099	557	0.000962168
289.099	558	0.00164583
289.099	559	0.0024791
289.099	560	0.00312689
289.099	561	0.00372165
289.099	562	0.0043013
289.099	563	0.0049002
289.099	564	0.00532684
289.099	565	0.00581809
289.099	566	0.00609732
289.099	567	0.00630363
289.099	568	0.00646248
289.099	569	0.00660524
289.099	570	0.00664159
289.099	571	0.00665379
289.099	572	0.00647217
289.099	573	0.00634657
289.099	574	0.0061939
289.099	575	0.00581984
289.099	576	0.00550524
289.099	577	0.00515532
289.099	578	0.00481211
289.099	579	0.00424889
289.099	580	0.00373669
289.099	581	0.00313061
289.099	582	0.00255732
289.099	583	0.00191233
289.099	584	0.00142576
289.099	585	0.000777401
289.099	586	4.53158e-05
289.099	587	-0.000794026
289.099	588	-0.0015976
289.099	589	-0.00233045
289.099	590	-0.00299966
289.099	591	-0.00369529
289.099	592	-0.00464838
289.099	593	-0.00544721
289.099	594	-0.006054
289.099	595	-0.00683488
289.099	596	-0.00784207
289.099	597	-0.00860816
289.099	598	-0.00934907
289.099	599	-0.0101636
289.099	600	-0.0108899
289.099	601	-0.0116586
289.099	602	-0.0122394
289.099	603	-0.0130018
289.099	604	-0.013838
289.099	605	-0.0145735
289.099	606	-0.0152216
289.099	607	-0.015819
289.099	608	-0.0165068
289.099	609	-0.0170869
289.099	610	-0.0177435
289.099	611	-0.0182619
289.099	612	-0.0187529
289.099	613	-0.0190376
289.099	614	-0.0193078
289.099	615	-0.0195545
289.099	616	-0.0196865
289.099	617	-0.0196832
289.099	618	-0.0196775
289.099	619	-0.0195434
289.099	620	-0.0193519
289.099	621	-0.0189896
289.099	622	-0.0185078
289.099	623	-0.017857
289.099	624	-0.0172103
289.099	625	-0.0165135
289.099	626	-0.015606
289.099	627	-0.014796
289.099	628	-0.0137164
289.099	629	-0.0125369
289.099	630	-0.0113943
289.099	631	-0.0099154
289.099	632	-0.00854903
289.099	633	-0.00715588
289.099	634	-0.00568996
289.099	635	-0.00455487
289.099	636	-0.00314596
289.099	637	-0.0016729
289.099	638	-0.000243706
289.099	639	0.00123781
289.099	640	0.002722
289.099	641	0.00396299
289.099	642	0.00523741
289.099	643	0.00622763
289.099	644	0.00743294
289.099	645	0.00827564
289.099	646	0.00923728
289.099	647	0.00983715
289.099	648	0.0106621
289.099	649	0.0111549
289.099	650	0.0114776
289.099	651	0.0117077
289.099	652	0.0118546
289.099	653	0.0118708
289.099	654	0.0118024
289.099	655	0.0116665
289.099	656	0.0118088
289.099	657	0.0116466
289.099	658	0.0114263
289.099	659	0.0110158
289.099	660	0.0108883
289.099	661	0.010533
289.099	662	0.0101265
289.099	663	0.0100622
289.099	664	0.0100633
289.099	665	0.0101459
289.099	666	0.0101296
289.099	667	0.0100959
289.099	668	0.0100213
289.099	669	0.00995624
289.099	670	0.0099341
289.099	671	0.010082
289.099	672	0.0105663
289.099	673	0.0109384
289.099	674	0.0115622
289.099	675	0.0119419
289.099	676	0.0120865
289.099	677	0.0125585
289.099	678	0.0130711
289.099	679	0.013781
289.099	680	0.0140849
289.099	681	0.0149133
289.099	682	0.0156933
289.099	683	0.0163253
289.099	684	0.0169778
289.099	685	0.0175005
289.099	686	0.0181241
289.099	687	0.0184879
289.099	688	0.0192116
289.099	689	0.0197246
289.099	690	0.0204549
289.099	691	0.0208724
289.099	692	0.0212983
289.099	693	0.0213849
289.099	694	0.0216234
289.099	695	0.0220033
289.099	696	0.0220701
289.099	697	0.022196
289.099	698	0.0223736
289.099	699	0.0223332
289.099	700	0.0219816
289.099	701	0.0216794
289.099	702	0.021439
289.099	703	0.0209785
289.099	704	0.0208513
289.099	705	0.0203335
289.099	706	0.0197467
289.099	707	0.0192449
289.099	708	0.0186233
289.099	709	0.0182415
289.099	710	0.017524
289.099	711	0.0171524
289.099	712	0.01638
289.099	713	0.0156842
289.099	714	0.0152126
289.099	715	0.0147069
289.099	716	0.0142457
289.099	717	0.0134935
289.099	718	0.0131527
289.099	719	0.0124662
289.099	720	0.0120536
289.099	721	0.011591
289.099	722	0.0111828
289.099	723	0.0107227
289.099	724	0.0102788
289.099	725	0.00982323
289.099	726	0.00935581
289.099	727	0.0091307
289.099	728	0.0086643
289.099	729	0.00829988
289.099	730	0.00775668
289.099	731	0.00737118
289.099	732	0.00693672
289.099	733	0.00634492
289.099	734	0.00602293
289.099	735	0.00548803
289.099	736	0.00491717
289.099	737	0.0043276
289.099	738	0.00387257
289.099	739	0.0033251
289.099	740	0.00264406
289.099	741	0.00189968
289.099	742	0.00118205
289.099	743	0.000514941
289.099	744	-2.72508e-05
289.099	745	-0.000674208
289.099	746	-0.00129996
289.099	747	-0.00213627
289.099	748	-0.00278475
289.099	749	-0.0034232
289.099	750	-0.00372866
289.099	751	-0.00437489
289.099	752	-0.00520592
289.099	753	-0.00609189
289.099	754	-0.00687919
289.099	755	-0.00748668
289.099	756	-0.00798577
289.099	757	-0.00855442
289.099	758	-0.00941184
289.099	759	-0.0100532
289.099	760	-0.0107437
289.099	761	-0.0115373
289.099	762	-0.0120742
289.099	763	-0.0126968
289.099	764	-0.013051
289.099	765	-0.0135545
289.099	766	-0.0139257
289.099	767	-0.0144368
289.099	768	-0.014581
289.099	769	-0.0148105
289.099	770	-0.0150797
289.099	771	-0.0153323
289.099	772	-0.0154797
289.099	773	-0.0157168
289.099	774	-0.0156692
289.099	775	-0.0156985
289.099	776	-0.0158477
289.099	777	-0.0159038
289.099	778	-0.0159281
289.099	779	-0.0159966
289.099	780	-0.0158186
289.099	781	-0.015876
289.099	782	-0.0159295
289.099	783	-0.0160596
289.099	784	-0.0161371
289.099	785	-0.0160245
289.099	786	-0.0158992
289.099	787	-0.0161913
289.099	788	-0.0162276
289.099	789	-0.016233
289.099	790	-0.0162646
289.099	791	-0.0160399
289.099	792	-0.0157636
289.099	793	-0.0152375
289.099	794	-0.0151028
289.099	795	-0.0149057
289.099	796	-0.0145478
289.099	797	-0.0138121
289.099	798	-0.0132337
289.099	799	-0.0123739
289.099	800	-0.0117818
289.099	801	-0.0108723
289.099	802	-0.00996128
289.099	803	-0.00911056
289.099	804	-0.00819586
289.099	805	-0.00722918
289.099	806	-0.00631773
289.099	807	-0.00569884
289.099	808	-0.00454094
289.099	809	-0.00374655
289.099	810	-0.00301826
289.099	811	-0.00251831
289.099	812	-0.00182587
289.099	813	-0.00148935
289.099	814	-0.000932683
289.099	815	-0.000654319
289.099	816	-0.000323207
289.099	817	-3.7071e-05
289.099	818	-7.67412e-05
289.099	819	-6.25803e-06
289.099	820	8.6096e-05
289.099	821	8.055e-05
289.099	822	0.000161357
289.099	823	1.40781e-05
289.099	824	-9.34108e-05
289.099	825	-8.5327e-05
289.099	826	-1.17565e-05
289.099	827	-0.000106289
289.099	828	0.000173827
289.099	829	0.000226275
289.099	830	0.000428113
289.099	831	0.000715048
289.099	832	0.00100938
289.099	833	0.00104093
289.099	834	0.0017318
289.099	835	0.00230098
289.099	836	0.00289311
289.099	837	0.00347794
289.099	838	0.00417582
289.099	839	0.00442481
289.099	840	0.00525371
289.099	841	0.00606307
289.099	842	0.00691542
289.099	843	0.00779307
289.099	844	0.00865755
289.099	845	0.00927408
289.099	846	0.0101373
289.099	847	0.0110827
289.099	848	0.0120728
289.099	849	0.0127531
289.099	850	0.0135932
289.099	851	0.0143931
289.099	852	0.0147398
289.099	853	0.0155073
289.099	854	0.0162183
289.099	855	0.0166348
289.099	856	0.017062
289.099	857	0.0176552
289.099	858	0.0180307
289.099	859	0.0181733
289.099	860	0.0183689
289.099	861	0.0183689
289.099	862	0.0183827
289.099	863	0.0183454
289.099	864	0.0184921
289.099	865	0.0184015
289.099	866	0.0181253
289.099	867	0.0178898
289.099	868	0.01729
289.099	869	0.0170069
289.099	870	0.0165028
289.099	871	0.0162146
289.099	872	0.0154305
289.099	873	0.014644
289.099	874	0.013859
289.099	875	0.0129149
289.099	876	0.0121579
289.099	877	0.0114853
289.099	878	0.0106489
289.099	879	0.00945697
289.099	880	0.00835811
289.099	881	0.00712172
289.099	882	0.00603861
289.099	883	0.00478965
289.099	884	0.00379713
289.099	885	0.00278498
289.099	886	0.0019436
289.099	887	0.000733364
289.099	888	-0.000475117
289.099	889	-0.00148668
289.099	890	-0.00237788
289.099	891	-0.00343426
289.099	892	-0.003655
289.099	893	-0.00462592
289.099	894	-0.00560839
289.099	895	-0.00626854
289.099	896	-0.0071548
289.099	897	-0.00777345
289.099	898	-0.00794511
289.099	899	-0.0084912
289.099	900	-0.00900651
289.099	901	-0.00932513
>
433.649	1	0.476495
433.649	2	0.519054
433.649	3	0.557276
433.649	4	0.576958
433.649	5	0.577048
433.649	6	0.558186
433.649	7	0.54156
433.649	8	0.530694
433.649	9	0.522104
433.649	10	0.514754
433.649	11	0.506465
433.649	12	0.499457
433.649	13	0.491844
433.649	14	0.484033
433.649	15	0.475928
433.649	16	0.467351
433.649	17	0.457113
433.649	18	0.445466
433.649	19	0.432691
433.649	20	0.417322
433.649	21	0.40085
433.649	22	0.382141
433.649	23	0.362634
433.649	24	0.340868
433.649	25	0.318439
433.649	26	0.295682
433.649	27	0.272557
433.649	28	0.248743
433.649	29	0.225678
433.649	30	0.202947
433.649	31	0.181455
433.649	32	0.161242
433.649	33	0.141476
433.649	34	0.12305
433.649	35	0.104779
433.649	36	0.0882103
433.649	37	0.072802
433.649	38	0.0591872
433.649	39	0.0463128
433.649	40	0.0345968
433.649	41	0.0238572
433.649	42	0.0139246
433.649	43	0.00412483
433.649	44	-0.00501262
433.649	45	-0.013309
433.649	46	-0.0214523
433.649	47	-0.0292546
433.649	48	-0.0365828
433.649	49	-0.0435167
433.649	50	-0.0501804
433.649	51	-0.056545
433.649	52	-0.0627961
433.649	53	-0.0685371
433.649	54	-0.0745617
433.649	55	-0.0798247
433.649	56	-0.0846662
433.649	57	-0.0891142
433.649	58	-0.0934637
433.649	59	-0.0975627
433.649	60	-0.101344
433.649	61	-0.104592
433.649	62	-0.107399
433.649	63	-0.109984
433.649	64	-0.112435
433.649	65	-0.113864
433.649	66	-0.115092
433.649	67	-0.115994
433.649	68	-0.11637
433.649	69	-0.116293
433.649	70	-0.115779
433.649	71	-0.11518
433.649	72	-0.114187
433.649	73	-0.113048
433.649	74	-0.111592
433.649	75	-0.109552
433.649	76	-0.107448
433.649	77	-0.105465
433.649	78	-0.103206
433.649	79	-0.100872
433.649	80	-0.0983216
433.649	81	-0.0958281
433.649	82	-0.0931954
433.649	83	-0.0905062
433.649	84	-0.087864
433.649	85	-0.0849183
433.649	86	-0.0822088
433.649	87	-0.0793147
433.649	88	-0.0764993
433.649	89	-0.07369
433.649	90	-0.0709718
433.649	91	-0.0682874
433.649	92	-0.065781
433.649	93	-0.0633145
433.649	94	-0.0609435
433.649	95	-0.0586643
433.649	96	-0.0563186
433.649	97	-0.0541361
433.649	98	-0.052267
433.649	99	-0.0505025
433.649	100	-0.0487139
433.649	101	-0.0472695
433.649	102	-0.0457815
433.649	103	-0.0444454
433.649	104	-0.0431838
433.649	105	-0.0421449
433.649	106	-0.0412248
433.649	107	-0.0402457
433.649	108	-0.0392694
433.649	109	-0.0385748
433.649	110	-0.0378998
433.649	111	-0.0373163
433.649	112	-0.0368376
433.649	113	-0.0365182
433.649	114	-0.0361201
433.649	115	-0.0356968
433.649	116	-0.035336
433.649	117	-0.0350936
433.649	118	-0.0349303
433.649	119	-0.0348226
433.649	120	-0.0348706
433.649	121	-0.034843
433.649	122	-0.0348392
433.649	123	-0.034795
433.649	124	-0.0348198
433.649	125	-0.0349148
433.649	126	-0.0348919
433.649	127	-0.035103
433.649	128	-0.0351049
433.649	129	-0.0351052
433.649	130	-0.0350775
433.649	131	-0.034921
433.649	132	-0.0348418
433.649	133	-0.0347763
433.649	134	-0.0346395
433.649	135	-0.034674
433.649	136	-0.0345489
433.649	137	-0.0343531
433.649	138	-0.0341178
433.649	139	-0.0338875
433.649	140	-0.0336056
433.649	141	-0.0333369
433.649	142	-0.0330309
433.649	143	-0.0328941
433.649	144	-0.0326478
433.649	145	-0.0325238
433.649	146	-0.0322441
433.649	147	-0.0321041
433.649	148	-0.0319323
433.649	149	-0.0315803
433.649	150	-0.0314251
433.649	151	-0.0312653
433.649	152	-0.0312259
433.649	153	-0.031168
433.649	154	-0.0312994
433.649	155	-0.0313102
433.649	156	-0.0313652
433.649	157	-0.0314412
433.649	158	-0.0315758
433.649	159	-0.031791
433.649	160	-0.0319151
433.649	161	-0.0323477
433.649	162	-0.0326524
433.649	163	-0.0329977
433.649	164	-0.0335104
433.649	165	-0.0340005
433.649	166	-0.0343796
433.649	167	-0.034805
433.649	168	-0.0352742
433.649	169	-0.0356278
433.649	170	-0.0360092
433.649	171	-0.0362583
433.649	172	-0.0365638
433.649	173	-0.0368779
433.649	174	-0.0368524
433.649	175	-0.0370197
433.649	176	-0.0371272
433.649	177	-0.0370862
433.649	178	-0.0371005
433.649	179	-0.0369183
433.649	180	-0.0366661
433.649	181	-0.0365003
433.649	182	-0.0361535
433.649	183	-0.0357779
433.649	184	-0.0354341
433.649	185	-0.0349238
433.649	186	-0.0344506
433.649	187	-0.0338376
433.649	188	-0.033193
433.649	189	-0.0326201
433.649	190	-0.0317112
433.649	191	-0.0309516
433.649	192	-0.0302501
[truncated: 4,317 more rows]

## Sheet: CCP
Source data for Figure 3: Vertical cross-section through P-wave velocity models and the migrated receiver functions.
Distance along the profile (km)	Depth (km)	RF
566.044	0	0.39461
567.201	0	0.397365
568.359	0	0.400148
569.516	0	0.40296
570.674	0	0.405801
571.832	0	0.40867
572.989	0	0.411568
574.147	0	0.414494
575.304	0	0.41745
576.462	0	0.420433
577.619	0	0.423445
578.777	0	0.426486
579.934	0	0.429556
581.092	0	0.432394
582.25	0	0.433941
583.407	0	0.435484
584.565	0	0.437025
585.722	0	0.438564
586.88	0	0.440099
588.037	0	0.441632
589.195	0	0.443161
590.352	0	0.444688
591.51	0	0.446213
592.667	0	0.447734
593.825	0	0.449253
594.983	0	0.450769
596.14	0	0.452282
597.298	0	0.453792
598.455	0	0.4553
599.613	0	0.456805
600.77	0	0.458307
601.928	0	0.459806
603.085	0	0.461303
604.243	0	0.462796
605.401	0	0.464287
606.558	0	0.465775
607.716	0	0.467261
608.873	0	0.468743
610.031	0	0.470223
611.188	0	0.4717
612.346	0	0.473174
613.503	0	0.474646
614.661	0	0.476115
615.819	0	0.47758
616.976	0	0.479044
618.134	0	0.480504
619.291	0	0.481961
620.449	0	0.483416
621.606	0	0.484868
622.764	0	0.486317
623.921	0	0.487764
625.079	0	0.489207
626.237	0	0.490648
627.394	0	0.492086
628.552	0	0.493522
629.709	0	0.494954
630.867	0	0.496384
632.024	0	0.497811
633.182	0	0.499235
634.339	0	0.500656
635.497	0	0.502075
636.655	0	0.503491
637.812	0	0.504904
638.97	0	0.506314
640.127	0	0.507721
641.285	0	0.509126
642.442	0	0.510528
643.6	0	0.511927
644.757	0	0.513323
645.915	0	0.514717
647.073	0	0.516108
648.23	0	0.517495
649.388	0	0.518881
650.545	0	0.520263
651.703	0	0.521643
652.86	0	0.523019
654.018	0	0.524393
655.175	0	0.525765
656.333	0	0.527133
657.49	0	0.528499
658.648	0	0.529862
659.806	0	0.531222
660.963	0	0.532579
662.121	0	0.533934
663.278	0	0.535285
664.436	0	0.536634
665.593	0	0.53798
666.751	0	0.539324
667.908	0	0.540664
669.066	0	0.542002
670.224	0	0.543337
671.381	0	0.544669
672.539	0	0.545999
673.696	0	0.547326
674.854	0	0.548649
676.011	0	0.54997
677.169	0	0.551289
678.326	0	0.552604
679.484	0	0.553917
680.642	0	0.555227
681.799	0	0.556911
682.957	0	0.5593
684.114	0	0.561756
685.272	0	0.56428
686.429	0	0.566872
687.587	0	0.569532
688.744	0	0.57226
689.902	0	0.575055
691.06	0	0.577918
692.217	0	0.580848
693.375	0	0.583847
694.532	0	0.586913
695.69	0	0.590047
696.847	0	0.593624
698.005	0	0.599162
699.162	0	0.604724
700.32	0	0.61031
701.478	0	0.615921
702.635	0	0.621555
703.793	0	0.627214
704.95	0	0.632897
706.108	0	0.638604
707.265	0	0.644335
708.423	0	0.65009
709.58	0	0.65587
710.738	0	0.661674
711.896	0	0.667501
713.053	0	0.673354
714.211	0	0.67923
715.368	0	0.68513
716.526	0	0.691055
717.683	0	0.697004
718.841	0	0.702977
719.998	0	0.708974
721.156	0	0.714995
722.314	0	0.721041
723.471	0	0.727111
724.629	0	0.733205
725.786	0	0.739323
726.944	0	0.745466
728.101	0	0.751632
729.259	0	0.757823
730.416	0	0.764038
731.574	0	0.770277
732.731	0	0.776541
733.889	0	0.782828
735.047	0	0.78914
736.204	0	0.795476
737.362	0	0.801837
738.519	0	0.808221
739.677	0	0.81463
740.834	0	0.821063
741.992	0	0.82752
743.149	0	0.834002
744.307	0	0.840507
745.465	0	0.847037
746.622	0	0.853591
747.78	0	0.86017
748.937	0	0.866772
750.095	0	0.873399
751.252	0	0.88005
752.41	0	0.886725
753.567	0	0.893425
754.725	0	0.900149
755.883	0	0.906897
757.04	0	0.913669
758.198	0	0.920465
759.355	0	0.927286
760.513	0	0.934131
761.67	0	0.941
762.828	0	0.947894
763.985	0	0.954812
765.143	0	0.961754
766.301	0	0.96872
767.458	0	0.97571
768.616	0	0.982725
769.773	0	0.989764
770.931	0	0.996827
772.088	0	1.00392
773.246	0	1.01103
774.403	0	1.01816
775.561	0	1.02532
776.719	0	1.03251
777.876	0	1.03972
779.034	0	1.04695
780.191	0	1.05421
781.349	0	1.06149
782.506	0	1.0688
783.664	0	1.07613
784.821	0	1.08348
785.979	0	1.09086
787.137	0	1.09826
788.294	0	1.10569
789.452	0	1.11314
790.609	0	1.12062
791.767	0	1.12812
792.924	0	1.13564
794.082	0	1.14319
795.239	0	1.15076
796.397	0	1.15765
797.554	0	1.16333
798.712	0	1.16899
799.87	0	1.17465
801.027	0	1.18031
802.185	0	1.18596
803.342	0	1.1916
804.5	0	1.19724
805.657	0	1.20287
806.815	0	1.2085
807.972	0	1.21412
809.13	0	1.21974
810.288	0	1.22535
811.445	0	1.23095
812.603	0	1.23655
813.76	0	1.24214
814.918	0	1.24776
816.075	0	1.25343
817.233	0	1.25914
818.39	0	1.26488
819.548	0	1.27067
820.706	0	1.2765
821.863	0	1.28237
823.021	0	1.28828
824.178	0	1.29424
825.336	0	1.30023
826.493	0	1.30626
827.651	0	1.31234
828.808	0	1.31845
829.966	0	1.32461
831.124	0	1.33081
832.281	0	1.33705
833.439	0	1.34333
834.596	0	1.34965
835.754	0	1.35601
836.911	0	1.36242
838.069	0	1.36886
839.226	0	1.37534
840.384	0	1.38187
841.542	0	1.38844
842.699	0	1.39505
843.857	0	1.4017
845.014	0	1.40839
846.172	0	1.41512
847.329	0	1.42189
848.487	0	1.4287
849.644	0	1.43556
850.802	0	1.44245
851.96	0	1.44939
853.117	0	1.45637
854.275	0	1.46338
855.432	0	1.47044
856.59	0	1.47754
857.747	0	1.48469
858.905	0	1.49187
860.062	0	1.49909
861.22	0	1.50636
862.377	0	1.51366
863.535	0	1.52101
864.693	0	1.5284
865.85	0	1.53583
867.008	0	1.5433
868.165	0	1.55081
869.323	0	1.55836
870.48	0	1.56596
871.638	0	1.57359
872.795	0	1.58127
873.953	0	1.58898
875.111	0	1.59674
876.268	0	1.60454
877.426	0	1.61238
878.583	0	1.62026
879.741	0	1.62818
880.898	0	1.63615
882.056	0	1.64415
883.213	0	1.6522
884.371	0	1.66028
885.529	0	1.66841
886.686	0	1.67658
887.844	0	1.68479
889.001	0	1.69304
890.159	0	1.70133
891.316	0	1.70967
892.474	0	1.71804
893.631	0	1.72646
894.789	0	1.73491
895.947	0	1.74341
897.104	0	1.75195
898.262	0	1.76053
899.419	0	1.76915
900.577	0	1.77782
901.734	0	1.78652
902.892	0	1.79526
904.049	0	1.80405
905.207	0	1.81288
906.365	0	1.82175
907.522	0	1.83066
908.68	0	1.83961
909.837	0	1.84864
910.995	0	1.85794
912.152	0	1.86728
913.31	0	1.87665
914.467	0	1.88606
915.625	0	1.89551
916.783	0	1.905
917.94	0	1.91452
919.098	0	1.92408
920.255	0	1.93368
921.413	0	1.94332
922.57	0	1.953
923.728	0	1.96271
924.885	0	1.97247
926.043	0	1.98225
927.201	0	1.99208
928.358	0	2.00195
566.044	1	0.43407
567.201	1	0.437099
568.359	1	0.440159
569.516	1	0.443251
570.674	1	0.446374
571.832	1	0.449528
572.989	1	0.452714
574.147	1	0.455932
575.304	1	0.45918
576.462	1	0.46246
577.619	1	0.465772
578.777	1	0.469115
579.934	1	0.472489
581.092	1	0.475602
582.25	1	0.477257
583.407	1	0.47891
584.565	1	0.48056
585.722	1	0.482207
586.88	1	0.483852
588.037	1	0.485494
589.195	1	0.487133
590.352	1	0.48877
591.51	1	0.490405
592.667	1	0.492036
593.825	1	0.493666
594.983	1	0.495292
596.14	1	0.496916
597.298	1	0.498537
598.455	1	0.500156
599.613	1	0.501772
600.77	1	0.503386
601.928	1	0.504997
603.085	1	0.506605
604.243	1	0.508211
605.401	1	0.509814
606.558	1	0.511414
607.716	1	0.513012
608.873	1	0.514608
610.031	1	0.5162
611.188	1	0.51779
612.346	1	0.519378
613.503	1	0.520963
614.661	1	0.522545
615.819	1	0.524125
616.976	1	0.525702
618.134	1	0.527276
619.291	1	0.528848
620.449	1	0.530417
621.606	1	0.531984
622.764	1	0.533548
623.921	1	0.53511
625.079	1	0.536668
626.237	1	0.538225
627.394	1	0.539778
628.552	1	0.541329
629.709	1	0.542878
630.867	1	0.544424
632.024	1	0.545967
633.182	1	0.547507
634.339	1	0.549045
635.497	1	0.550581
636.655	1	0.552114
637.812	1	0.553644
638.97	1	0.555171
640.127	1	0.556696
641.285	1	0.558219
642.442	1	0.559738
643.6	1	0.561256
644.757	1	0.56277
645.915	1	0.564282
647.073	1	0.565791
648.23	1	0.567298
649.388	1	0.568802
650.545	1	0.570304
651.703	1	0.571803
652.86	1	0.573299
654.018	1	0.574793
655.175	1	0.576284
656.333	1	0.577772
657.49	1	0.579258
658.648	1	0.580741
659.806	1	0.582222
660.963	1	0.5837
662.121	1	0.585175
663.278	1	0.586648
664.436	1	0.588118
665.593	1	0.589586
666.751	1	0.591051
667.908	1	0.592513
669.066	1	0.593973
670.224	1	0.59543
671.381	1	0.596885
672.539	1	0.598337
673.696	1	0.599786
674.854	1	0.601233
676.011	1	0.602677
677.169	1	0.604119
678.326	1	0.605557
679.484	1	0.606994
680.642	1	0.608427
681.799	1	0.610268
682.957	1	0.612876
684.114	1	0.61556
685.272	1	0.618317
686.429	1	0.62115
687.587	1	0.624058
688.744	1	0.62704
689.902	1	0.630097
691.06	1	0.633229
692.217	1	0.636436
693.375	1	0.639717
694.532	1	0.643074
695.69	1	0.646505
696.847	1	0.650411
698.005	1	0.656405
699.162	1	0.662427
700.32	1	0.668477
701.478	1	0.674554
702.635	1	0.680659
703.793	1	0.686792
704.95	1	0.692953
706.108	1	0.699141
707.265	1	0.705357
708.423	1	0.711602
709.58	1	0.717874
710.738	1	0.724173
711.896	1	0.730501
713.053	1	0.736856
714.211	1	0.74324
715.368	1	0.749651
716.526	1	0.75609
717.683	1	0.762556
718.841	1	0.769051
719.998	1	0.775573
721.156	1	0.782124
722.314	1	0.788702
723.471	1	0.795307
724.629	1	0.801941
725.786	1	0.808603
726.944	1	0.815292
728.101	1	0.822009
729.259	1	0.828754
730.416	1	0.835527
731.574	1	0.842328
732.731	1	0.849157
733.889	1	0.856013
735.047	1	0.862898
736.204	1	0.86981
737.362	1	0.87675
738.519	1	0.883718
739.677	1	0.890714
740.834	1	0.897737
741.992	1	0.904789
743.149	1	0.911868
744.307	1	0.918975
745.465	1	0.92611
746.622	1	0.933273
747.78	1	0.940464
748.937	1	0.947683
750.095	1	0.95493
751.252	1	0.962204
752.41	1	0.969507
753.567	1	0.976837
754.725	1	0.984195
755.883	1	0.991581
757.04	1	0.998995
758.198	1	1.00644
759.355	1	1.01391
760.513	1	1.0214
761.67	1	1.02893
762.828	1	1.03648
763.985	1	1.04406
765.143	1	1.05167
766.301	1	1.05931
767.458	1	1.06698
768.616	1	1.07467
769.773	1	1.08239
770.931	1	1.09014
772.088	1	1.09791
773.246	1	1.10572
774.403	1	1.11355
775.561	1	1.12141
776.719	1	1.1293
777.876	1	1.13722
779.034	1	1.14516
780.191	1	1.15313
781.349	1	1.16113
782.506	1	1.16916
783.664	1	1.17722
784.821	1	1.1853
785.979	1	1.19341
787.137	1	1.20155
788.294	1	1.20972
789.452	1	1.21792
790.609	1	1.22614
791.767	1	1.23439
792.924	1	1.24267
794.082	1	1.25098
795.239	1	1.25931
796.397	1	1.2669
797.554	1	1.27314
798.712	1	1.27938
799.87	1	1.28561
801.027	1	1.29184
802.185	1	1.29806
803.342	1	1.30428
804.5	1	1.31049
805.657	1	1.3167
806.815	1	1.3229
807.972	1	1.3291
809.13	1	1.3353
810.288	1	1.34148
811.445	1	1.34767
812.603	1	1.35384
813.76	1	1.36001
814.918	1	1.36621
816.075	1	1.37246
817.233	1	1.37876
818.39	1	1.3851
819.548	1	1.39149
820.706	1	1.39793
821.863	1	1.40441
823.021	1	1.41094
824.178	1	1.41752
825.336	1	1.42414
826.493	1	1.43081
827.651	1	1.43753
828.808	1	1.44429
829.966	1	1.4511
831.124	1	1.45796
832.281	1	1.46486
833.439	1	1.47181
834.596	1	1.4788
835.754	1	1.48585
836.911	1	1.49294
838.069	1	1.50007
839.226	1	1.50725
840.384	1	1.51448
841.542	1	1.52176
842.699	1	1.52908
843.857	1	1.53645
845.014	1	1.54387
846.172	1	1.55133
847.329	1	1.55884
848.487	1	1.5664
849.644	1	1.574
850.802	1	1.58165
851.96	1	1.58934
853.117	1	1.59709
854.275	1	1.60488
855.432	1	1.61271
856.59	1	1.62059
857.747	1	1.62852
858.905	1	1.6365
860.062	1	1.64452
861.22	1	1.65259
862.377	1	1.66071
863.535	1	1.66887
864.693	1	1.67708
865.85	1	1.68534
867.008	1	1.69364
868.165	1	1.70199
869.323	1	1.71039
870.48	1	1.71883
871.638	1	1.72732
872.795	1	1.73586
873.953	1	1.74444
875.111	1	1.75307
876.268	1	1.76175
877.426	1	1.77048
878.583	1	1.77925
879.741	1	1.78806
880.898	1	1.79693
882.056	1	1.80584
883.213	1	1.8148
884.371	1	1.8238
885.529	1	1.83285
886.686	1	1.84195
887.844	1	1.8511
889.001	1	1.86029
890.159	1	1.86953
891.316	1	1.87881
892.474	1	1.88815
893.631	1	1.89752
894.789	1	1.90695
895.947	1	1.91642
897.104	1	1.92594
898.262	1	1.93551
899.419	1	1.94512
900.577	1	1.95478
901.734	1	1.96449
902.892	1	1.97424
904.049	1	1.98404
905.207	1	1.99389
906.365	1	2.00378
907.522	1	2.01373
908.68	1	2.02371
909.837	1	2.03377
910.995	1	2.04401
912.152	1	2.05429
913.31	1	2.06461
914.467	1	2.07497
915.625	1	2.08537
916.783	1	2.09582
917.94	1	2.10631
919.098	1	2.11683
920.255	1	2.1274
921.413	1	2.13801
922.57	1	2.14867
923.728	1	2.15936
924.885	1	2.1701
926.043	1	2.18087
927.201	1	2.19169
928.358	1	2.20255
566.044	2	0.467698
567.201	2	0.47086
568.359	2	0.474053
569.516	2	0.477277
570.674	2	0.480533
571.832	2	0.48382
572.989	2	0.487138
574.147	2	0.490488
575.304	2	0.493869
576.462	2	0.497282
577.619	2	0.500725
578.777	2	0.504201
579.934	2	0.507707
581.092	2	0.510926
582.25	2	0.512558
583.407	2	0.514188
584.565	2	0.515815
585.722	2	0.517439
586.88	2	0.519061
588.037	2	0.520681
589.195	2	0.522298
590.352	2	0.523913
591.51	2	0.525525
592.667	2	0.527135
593.825	2	0.528742
594.983	2	0.530347
596.14	2	0.531949
597.298	2	0.533549
598.455	2	0.535146
599.613	2	0.536741
600.77	2	0.538333
601.928	2	0.539923
603.085	2	0.541511
604.243	2	0.543096
605.401	2	0.544678
606.558	2	0.546258
607.716	2	0.547836
608.873	2	0.549411
610.031	2	0.550984
611.188	2	0.552554
612.346	2	0.554121
613.503	2	0.555687
614.661	2	0.557249
615.819	2	0.55881
616.976	2	0.560367
618.134	2	0.561923
619.291	2	0.563476
620.449	2	0.565026
621.606	2	0.566574
622.764	2	0.568119
623.921	2	0.569662
625.079	2	0.571203
626.237	2	0.572741
627.394	2	0.574276
628.552	2	0.575809
629.709	2	0.57734
630.867	2	0.578868
632.024	2	0.580394
633.182	2	0.581917
634.339	2	0.583438
635.497	2	0.584956
636.655	2	0.586472
637.812	2	0.587985
638.97	2	0.589496
640.127	2	0.591004
641.285	2	0.59251
642.442	2	0.594014
643.6	2	0.595514
644.757	2	0.597013
645.915	2	0.598509
647.073	2	0.600002
648.23	2	0.601493
649.388	2	0.602982
650.545	2	0.604468
651.703	2	0.605952
652.86	2	0.607433
654.018	2	0.608911
655.175	2	0.610388
656.333	2	0.611861
657.49	2	0.613332
658.648	2	0.614801
659.806	2	0.616267
660.963	2	0.617731
662.121	2	0.619193
663.278	2	0.620651
664.436	2	0.622108
665.593	2	0.623562
666.751	2	0.625013
667.908	2	0.626462
669.066	2	0.627909
670.224	2	0.629352
671.381	2	0.630794
672.539	2	0.632233
673.696	2	0.63367
674.854	2	0.635104
676.011	2	0.636535
677.169	2	0.637964
678.326	2	0.639391
679.484	2	0.640815
680.642	2	0.642237
681.799	2	0.64417
682.957	2	0.647057
684.114	2	0.650027
685.272	2	0.653079
686.429	2	0.656214
687.587	2	0.659431
688.744	2	0.662731
689.902	2	0.666113
691.06	2	0.669577
692.217	2	0.673124
693.375	2	0.676753
694.532	2	0.680465
695.69	2	0.684259
696.847	2	0.68853
698.005	2	0.694866
699.162	2	0.701236
700.32	2	0.70764
701.478	2	0.714078
702.635	2	0.72055
703.793	2	0.727056
704.95	2	0.733596
706.108	2	0.74017
707.265	2	0.746777
708.423	2	0.753419
709.58	2	0.760094
710.738	2	0.766804
711.896	2	0.773547
713.053	2	0.780324
714.211	2	0.787135
715.368	2	0.79398
716.526	2	0.800859
717.683	2	0.807772
718.841	2	0.814719
719.998	2	0.8217
721.156	2	0.828715
722.314	2	0.835764
723.471	2	0.842847
724.629	2	0.849963
725.786	2	0.857114
726.944	2	0.864299
728.101	2	0.871517
729.259	2	0.87877
730.416	2	0.886056
731.574	2	0.893377
732.731	2	0.900731
733.889	2	0.90812
735.047	2	0.915542
736.204	2	0.922998
737.362	2	0.930489
738.519	2	0.938013
739.677	2	0.945571
740.834	2	0.953164
741.992	2	0.96079
743.149	2	0.96845
744.307	2	0.976145
745.465	2	0.983873
746.622	2	0.991635
747.78	2	0.999431
748.937	2	1.00726
750.095	2	1.01513
751.252	2	1.02302
752.41	2	1.03096
753.567	2	1.03892
754.725	2	1.04692
755.883	2	1.05496
757.04	2	1.06303
758.198	2	1.07113
759.355	2	1.07926
760.513	2	1.08744
761.67	2	1.09564
762.828	2	1.10388
763.985	2	1.11215
765.143	2	1.12046
766.301	2	1.1288
767.458	2	1.13717
768.616	2	1.14558
769.773	2	1.15402
770.931	2	1.1625
772.088	2	1.17101
773.246	2	1.17956
774.403	2	1.18814
775.561	2	1.19675
776.719	2	1.2054
777.876	2	1.21408
779.034	2	1.22279
780.191	2	1.23154
781.349	2	1.24032
782.506	2	1.24914
783.664	2	1.25799
784.821	2	1.26688
785.979	2	1.2758
787.137	2	1.28475
788.294	2	1.29374
789.452	2	1.30276
790.609	2	1.31182
791.767	2	1.32091
792.924	2	1.33003
794.082	2	1.33919
795.239	2	1.34838
796.397	2	1.35668
797.554	2	1.36339
798.712	2	1.3701
799.87	2	1.3768
801.027	2	1.3835
802.185	2	1.39019
803.342	2	1.39688
804.5	2	1.40357
805.657	2	1.41025
806.815	2	1.41692
807.972	2	1.4236
809.13	2	1.43026
810.288	2	1.43693
811.445	2	1.44359
812.603	2	1.45024
813.76	2	1.45708
814.918	2	1.46403
816.075	2	1.47102
817.233	2	1.47807
818.39	2	1.48517
819.548	2	1.49232
820.706	2	1.49953
821.863	2	1.50679
823.021	2	1.51411
824.178	2	1.52148
825.336	2	1.5289
826.493	2	1.53637
827.651	2	1.5439
828.808	2	1.55148
829.966	2	1.55912
831.124	2	1.56681
832.281	2	1.57455
833.439	2	1.58234
834.596	2	1.59019
835.754	2	1.59809
836.911	2	1.60605
838.069	2	1.61406
839.226	2	1.62212
840.384	2	1.63024
841.542	2	1.6384
842.699	2	1.64663
843.857	2	1.6549
845.014	2	1.66323
846.172	2	1.67162
847.329	2	1.68005
848.487	2	1.68854
849.644	2	1.69709
850.802	2	1.70568
851.96	2	1.71433
853.117	2	1.72304
854.275	2	1.73179
855.432	2	1.7406
856.59	2	1.74947
857.747	2	1.75839
858.905	2	1.76736
860.062	2	1.77638
861.22	2	1.78546
862.377	2	1.79459
863.535	2	1.80378
864.693	2	1.81302
865.85	2	1.82231
867.008	2	1.83165
868.165	2	1.84105
869.323	2	1.8505
870.48	2	1.86001
871.638	2	1.86957
872.795	2	1.87918
873.953	2	1.88885
875.111	2	1.89857
876.268	2	1.90835
877.426	2	1.91817
878.583	2	1.92805
879.741	2	1.93799
880.898	2	1.94798
882.056	2	1.95802
883.213	2	1.96811
884.371	2	1.97826
885.529	2	1.98846
886.686	2	1.99872
887.844	2	2.00903
889.001	2	2.01939
890.159	2	2.02981
891.316	2	2.04028
892.474	2	2.0508
893.631	2	2.06138
894.789	2	2.07201
895.947	2	2.0827
897.104	2	2.09343
898.262	2	2.10423
899.419	2	2.11507
900.577	2	2.12597
901.734	2	2.13692
902.892	2	2.14793
904.049	2	2.15899
905.207	2	2.1701
906.365	2	2.18127
907.522	2	2.19249
908.68	2	2.20377
909.837	2	2.2151
910.995	2	2.22654
912.152	2	2.23802
913.31	2	2.24953
914.467	2	2.26109
915.625	2	2.27269
916.783	2	2.28432
917.94	2	2.296
919.098	2	2.30772
920.255	2	2.31948
921.413	2	2.33128
922.57	2	2.34312
923.728	2	2.355
924.885	2	2.36692
926.043	2	2.37888
927.201	2	2.39088
928.358	2	2.40292
566.044	3	0.460408
567.201	3	0.463466
568.359	3	0.466554
569.516	3	0.469673
570.674	3	0.472822
571.832	3	0.476002
572.989	3	0.479212
574.147	3	0.482453
575.304	3	0.485724
576.462	3	0.489025
577.619	3	0.492357
578.777	3	0.49572
579.934	3	0.499113
581.092	3	0.502226
582.25	3	0.503797
583.407	3	0.505366
584.565	3	0.506932
585.722	3	0.508495
586.88	3	0.510056
588.037	3	0.511614
589.195	3	0.513169
590.352	3	0.514722
591.51	3	0.516272
592.667	3	0.51782
593.825	3	0.519365
594.983	3	0.520907
596.14	3	0.522447
597.298	3	0.523984
598.455	3	0.525519
599.613	3	0.527051
600.77	3	0.52858
601.928	3	0.530107
603.085	3	0.531631
604.243	3	0.533152
605.401	3	0.534671
606.558	3	0.536187
607.716	3	0.537701
608.873	3	0.539212
610.031	3	0.54072
611.188	3	0.542226
612.346	3	0.543729
613.503	3	0.545229
614.661	3	0.546727
615.819	3	0.548223
616.976	3	0.549715
618.134	3	0.551205
619.291	3	0.552693
620.449	3	0.554177
621.606	3	0.55566
622.764	3	0.557139
623.921	3	0.558616
625.079	3	0.56009
626.237	3	0.561562
627.394	3	0.563031
628.552	3	0.564498
629.709	3	0.565961
630.867	3	0.567423
632.024	3	0.568881
633.182	3	0.570337
634.339	3	0.571791
635.497	3	0.573241
636.655	3	0.574689
637.812	3	0.576135
638.97	3	0.577578
640.127	3	0.579018
641.285	3	0.580456
642.442	3	0.581891
643.6	3	0.583323
644.757	3	0.584753
645.915	3	0.58618
647.073	3	0.587605
648.23	3	0.589027
649.388	3	0.590446
650.545	3	0.591863
651.703	3	0.593277
652.86	3	0.594688
654.018	3	0.596097
655.175	3	0.597503
656.333	3	0.598907
657.49	3	0.600308
658.648	3	0.601706
659.806	3	0.603102
660.963	3	0.604495
662.121	3	0.605885
663.278	3	0.607273
664.436	3	0.608658
665.593	3	0.610041
666.751	3	0.611421
667.908	3	0.612798
669.066	3	0.614173
670.224	3	0.615545
671.381	3	0.616914
672.539	3	0.618281
673.696	3	0.619646
674.854	3	0.621007
676.011	3	0.622366
677.169	3	0.623723
678.326	3	0.625076
679.484	3	0.626427
680.642	3	0.627776
681.799	3	0.629802
682.957	3	0.633079
684.114	3	0.636449
685.272	3	0.639909
686.429	3	0.643461
687.587	3	0.647103
688.744	3	0.650837
689.902	3	0.654663
691.06	3	0.658579
692.217	3	0.662587
693.375	3	0.666686
694.532	3	0.670876
695.69	3	0.675158
696.847	3	0.679935
698.005	3	0.68683
699.162	3	0.693763
700.32	3	0.700735
701.478	3	0.707745
702.635	3	0.714794
703.793	3	0.721881
704.95	3	0.729007
706.108	3	0.736171
707.265	3	0.743373
708.423	3	0.750614
709.58	3	0.757894
710.738	3	0.765212
711.896	3	0.772568
713.053	3	0.779963
714.211	3	0.787397
715.368	3	0.794869
716.526	3	0.802379
717.683	3	0.809928
718.841	3	0.817515
719.998	3	0.825141
721.156	3	0.832806
722.314	3	0.840508
723.471	3	0.84825
724.629	3	0.85603
725.786	3	0.863848
726.944	3	0.871705
728.101	3	0.8796
729.259	3	0.887534
730.416	3	0.895507
731.574	3	0.903518
732.731	3	0.911567
733.889	3	0.919655
735.047	3	0.927782
736.204	3	0.935947
737.362	3	0.944151
738.519	3	0.952393
739.677	3	0.960673
740.834	3	0.968993
741.992	3	0.97735
743.149	3	0.985747
744.307	3	0.994182
745.465	3	1.00265
746.622	3	1.01117
747.78	3	1.01972
748.937	3	1.02831
750.095	3	1.03693
751.252	3	1.0456
752.41	3	1.05431
753.567	3	1.06305
754.725	3	1.07183
755.883	3	1.08065
757.04	3	1.08951
758.198	3	1.09841
759.355	3	1.10734
760.513	3	1.11632
761.67	3	1.12533
762.828	3	1.13438
763.985	3	1.14347
765.143	3	1.1526
766.301	3	1.16177
767.458	3	1.17098
768.616	3	1.18022
769.773	3	1.18951
770.931	3	1.19883
772.088	3	1.20819
773.246	3	1.21759
774.403	3	1.22703
775.561	3	1.2365
776.719	3	1.24602
777.876	3	1.25557
779.034	3	1.26516
780.191	3	1.2748
781.349	3	1.28447
782.506	3	1.29417
783.664	3	1.30392
784.821	3	1.31371
785.979	3	1.32353
787.137	3	1.33339
788.294	3	1.3433
789.452	3	1.35324
790.609	3	1.36321
791.767	3	1.37323
792.924	3	1.38329
794.082	3	1.39338
795.239	3	1.40352
796.397	3	1.41261
797.554	3	1.41986
798.712	3	1.4271
799.87	3	1.43434
801.027	3	1.44157
802.185	3	1.44881
803.342	3	1.45603
804.5	3	1.46326
805.657	3	1.47048
806.815	3	1.4777
807.972	3	1.48491
809.13	3	1.49212
810.288	3	1.49933
811.445	3	1.50653
812.603	3	1.51373
813.76	3	1.52156
814.918	3	1.52961
816.075	3	1.53772
817.233	3	1.54589
818.39	3	1.55411
819.548	3	1.5624
820.706	3	1.57074
821.863	3	1.57915
823.021	3	1.58761
824.178	3	1.59613
825.336	3	1.60471
826.493	3	1.61335
827.651	3	1.62206
828.808	3	1.63082
829.966	3	1.63963
831.124	3	1.64851
832.281	3	1.65745
833.439	3	1.66645
834.596	3	1.67551
835.754	3	1.68462
836.911	3	1.6938
838.069	3	1.70303
839.226	3	1.71233
840.384	3	1.72168
841.542	3	1.73109
842.699	3	1.74056
843.857	3	1.7501
845.014	3	1.75969
846.172	3	1.76934
847.329	3	1.77905
848.487	3	1.78882
849.644	3	1.79865
850.802	3	1.80853
851.96	3	1.81848
853.117	3	1.82849
854.275	3	1.83856
855.432	3	1.84868
856.59	3	1.85887
857.747	3	1.86911
858.905	3	1.87942
860.062	3	1.88978
861.22	3	1.9002
862.377	3	1.91069
863.535	3	1.92123
864.693	3	1.93183
865.85	3	1.94249
867.008	3	1.95321
868.165	3	1.96399
869.323	3	1.97483
870.48	3	1.98573
871.638	3	1.99669
872.795	3	2.00771
873.953	3	2.01878
875.111	3	2.02992
876.268	3	2.04112
877.426	3	2.05237
878.583	3	2.06369
879.741	3	2.07506
880.898	3	2.0865
882.056	3	2.09799
883.213	3	2.10955
884.371	3	2.12116
885.529	3	2.13283
886.686	3	2.14456
887.844	3	2.15636
889.001	3	2.16821
890.159	3	2.18012
891.316	3	2.19209
892.474	3	2.20412
893.631	3	2.21621
894.789	3	2.22836
895.947	3	2.24057
897.104	3	2.25283
898.262	3	2.26516
899.419	3	2.27755
900.577	3	2.29
901.734	3	2.3025
902.892	3	2.31507
904.049	3	2.32769
905.207	3	2.34038
906.365	3	2.35312
907.522	3	2.36593
908.68	3	2.37879
909.837	3	2.39171
910.995	3	2.40462
912.152	3	2.41757
913.31	3	2.43057
914.467	3	2.4436
915.625	3	2.45666
916.783	3	2.46977
917.94	3	2.48292
919.098	3	2.4961
920.255	3	2.50933
921.413	3	2.52259
922.57	3	2.53589
923.728	3	2.54923
924.885	3	2.56261
926.043	3	2.57603
927.201	3	2.58949
928.358	3	2.60298
566.044	4	0.444055
567.201	4	0.447023
568.359	4	0.450022
569.516	4	0.45305
570.674	4	0.456107
571.832	4	0.459195
572.989	4	0.462313
574.147	4	0.46546
575.304	4	0.468637
576.462	4	0.471844
577.619	4	0.47508
578.777	4	0.478347
579.934	4	0.481643
581.092	4	0.484674
582.25	4	0.486239
583.407	4	0.4878
584.565	4	0.48936
585.722	4	0.490917
586.88	4	0.492471
588.037	4	0.494022
589.195	4	0.495571
590.352	4	0.497118
591.51	4	0.498662
592.667	4	0.500203
593.825	4	0.501742
594.983	4	0.503278
596.14	4	0.504811
597.298	4	0.506342
598.455	4	0.507871
599.613	4	0.509396
600.77	4	0.51092
601.928	4	0.51244
603.085	4	0.513958
604.243	4	0.515474
605.401	4	0.516987
606.558	4	0.518497
607.716	4	0.520005
608.873	4	0.52151
610.031	4	0.523013
611.188	4	0.524513
612.346	4	0.52601
613.503	4	0.527505
614.661	4	0.528997
615.819	4	0.530487
616.976	4	0.531974
618.134	4	0.533459
619.291	4	0.534941
620.449	4	0.53642
621.606	4	0.537897
622.764	4	0.539371
623.921	4	0.540843
625.079	4	0.542312
626.237	4	0.543778
627.394	4	0.545242
628.552	4	0.546703
629.709	4	0.548162
630.867	4	0.549618
632.024	4	0.551072
633.182	4	0.552523
634.339	4	0.553971
635.497	4	0.555417
636.655	4	0.55686
637.812	4	0.558301
638.97	4	0.559739
640.127	4	0.561174
641.285	4	0.562607
642.442	4	0.564038
643.6	4	0.565465
644.757	4	0.566891
645.915	4	0.568313
647.073	4	0.569733
648.23	4	0.57115
649.388	4	0.572565
650.545	4	0.573978
651.703	4	0.575387
652.86	4	0.576794
654.018	4	0.578199
655.175	4	0.579601
656.333	4	0.581
657.49	4	0.582397
658.648	4	0.583791
659.806	4	0.585183
660.963	4	0.586572
662.121	4	0.587958
663.278	4	0.589342
664.436	4	0.590723
665.593	4	0.592102
666.751	4	0.593478
667.908	4	0.594851
669.066	4	0.596222
670.224	4	0.59759
671.381	4	0.598956
672.539	4	0.600319
673.696	4	0.60168
674.854	4	0.603038
676.011	4	0.604393
677.169	4	0.605746
678.326	4	0.607096
679.484	4	0.608444
680.642	4	0.609789
681.799	4	0.61197
682.957	4	0.615686
684.114	4	0.619503
685.272	4	0.623419
686.429	4	0.627435
687.587	4	0.631552
688.744	4	0.635767
689.902	4	0.640083
691.06	4	0.644499
692.217	4	0.649014
693.375	4	0.65363
694.532	4	0.658345
695.69	4	0.66316
696.847	4	0.668472
698.005	4	0.675873
699.162	4	0.683319
700.32	4	0.690808
701.478	4	0.698341
702.635	4	0.705917
703.793	4	0.713538
704.95	4	0.721203
706.108	4	0.728912
707.265	4	0.736664
708.423	4	0.744461
709.58	4	0.752301
710.738	4	0.760186
711.896	4	0.768114
713.053	4	0.776086
714.211	4	0.784102
715.368	4	0.792163
716.526	4	0.800267
717.683	4	0.808415
718.841	4	0.816607
719.998	4	0.824843
721.156	4	0.833123
722.314	4	0.841447
723.471	4	0.849815
724.629	4	0.858226
725.786	4	0.866682
726.944	4	0.875182
728.101	4	0.883726
729.259	4	0.892314
730.416	4	0.900945
731.574	4	0.909621
732.731	4	0.918341
733.889	4	0.927105
735.047	4	0.935912
736.204	4	0.944764
737.362	4	0.95366
738.519	4	0.962599
739.677	4	0.971583
740.834	4	0.980611
741.992	4	0.989683
743.149	4	0.998799
744.307	4	1.00796
745.465	4	1.01716
746.622	4	1.02641
747.78	4	1.0357
748.937	4	1.04504
750.095	4	1.05442
751.252	4	1.06384
752.41	4	1.07331
753.567	4	1.08282
754.725	4	1.09238
755.883	4	1.10198
757.04	4	1.11162
758.198	4	1.12131
759.355	4	1.13104
760.513	4	1.14082
761.67	4	1.15064
762.828	4	1.1605
763.985	4	1.17041
765.143	4	1.18037
766.301	4	1.19036
767.458	4	1.2004
768.616	4	1.21049
769.773	4	1.22062
770.931	4	1.23079
772.088	4	1.24101
773.246	4	1.25127
774.403	4	1.26157
775.561	4	1.27192
776.719	4	1.28232
777.876	4	1.29276
779.034	4	1.30324
780.191	4	1.31376
781.349	4	1.32433
782.506	4	1.33495
783.664	4	1.34561
784.821	4	1.35631
785.979	4	1.36705
787.137	4	1.37785
788.294	4	1.38868
789.452	4	1.39956
790.609	4	1.41048
791.767	4	1.42145
792.924	4	1.43246
794.082	4	1.44352
795.239	4	1.45462
796.397	4	1.46452
797.554	4	1.4723
798.712	4	1.48007
799.87	4	1.48784
801.027	4	1.49561
802.185	4	1.50338
803.342	4	1.51114
804.5	4	1.5189
805.657	4	1.52666
806.815	4	1.53441
807.972	4	1.54217
809.13	4	1.54992
810.288	4	1.55766
811.445	4	1.56541
812.603	4	1.57315
813.76	4	1.58196
814.918	4	1.59111
816.075	4	1.60032
817.233	4	1.6096
818.39	4	1.61895
819.548	4	1.62837
820.706	4	1.63785
821.863	4	1.64739
823.021	4	1.65701
824.178	4	1.66668
825.336	4	1.67643
826.493	4	1.68624
827.651	4	1.69612
828.808	4	1.70606
829.966	4	1.71607
831.124	4	1.72615
832.281	4	1.73629
833.439	4	1.7465
834.596	4	1.75678
835.754	4	1.76712
836.911	4	1.77753
838.069	4	1.788
839.226	4	1.79854
840.384	4	1.80915
841.542	4	1.81982
842.699	4	1.83056
843.857	4	1.84137
845.014	4	1.85224
846.172	4	1.86318
847.329	4	1.87418
848.487	4	1.88525
849.644	4	1.89639
850.802	4	1.9076
851.96	4	1.91887
853.117	4	1.9302
854.275	4	1.94161
855.432	4	1.95308
856.59	4	1.96461
857.747	4	1.97621
858.905	4	1.98788
860.062	4	1.99962
861.22	4	2.01142
862.377	4	2.02328
863.535	4	2.03522
864.693	4	2.04722
865.85	4	2.05929
867.008	4	2.07142
868.165	4	2.08362
869.323	4	2.09589
870.48	4	2.10822
871.638	4	2.12062
872.795	4	2.13308
873.953	4	2.14561
875.111	4	2.15821
876.268	4	2.17088
877.426	4	2.18361
878.583	4	2.1964
879.741	4	2.20927
880.898	4	2.2222
882.056	4	2.2352
883.213	4	2.24826
884.371	4	2.26139
885.529	4	2.27459
886.686	4	2.28785
887.844	4	2.30118
889.001	4	2.31457
890.159	4	2.32804
891.316	4	2.34156
892.474	4	2.35516
893.631	4	2.36882
894.789	4	2.38255
895.947	4	2.39634
897.104	4	2.41021
898.262	4	2.42413
899.419	4	2.43813
900.577	4	2.45219
901.734	4	2.46632
902.892	4	2.48051
904.049	4	2.49477
905.207	4	2.5091
906.365	4	2.52349
907.522	4	2.53795
908.68	4	2.55248
909.837	4	2.56704
910.995	4	2.58149
912.152	4	2.59598
913.31	4	2.6105
914.467	4	2.62506
915.625	4	2.63965
916.783	4	2.65429
917.94	4	2.66895
919.098	4	2.68366
920.255	4	2.6984
921.413	4	2.71318
922.57	4	2.72799
923.728	4	2.74284
924.885	4	2.75773
926.043	4	2.77265
927.201	4	2.78761
928.358	4	2.80261
566.044	5	0.435883
567.201	5	0.438741
568.359	5	0.44163
569.516	5	0.444548
570.674	5	0.447497
571.832	5	0.450476
572.989	5	0.453486
574.147	5	0.456525
575.304	5	0.459594
576.462	5	0.462694
577.619	5	0.465824
578.777	5	0.468984
579.934	5	0.472174
581.092	5	0.47511
582.25	5	0.476631
583.407	5	0.478149
584.565	5	0.479666
585.722	5	0.481181
586.88	5	0.482694
588.037	5	0.484205
589.195	5	0.485714
590.352	5	0.487221
591.51	5	0.488726
592.667	5	0.49023
593.825	5	0.491731
594.983	5	0.493231
596.14	5	0.494729
597.298	5	0.496224
598.455	5	0.497718
599.613	5	0.49921
600.77	5	0.5007
601.928	5	0.502189
603.085	5	0.503675
604.243	5	0.505159
605.401	5	0.506642
606.558	5	0.508122
607.716	5	0.509601
608.873	5	0.511078
610.031	5	0.512553
611.188	5	0.514026
612.346	5	0.515497
613.503	5	0.516966
614.661	5	0.518434
615.819	5	0.519899
616.976	5	0.521362
618.134	5	0.522824
619.291	5	0.524284
620.449	5	0.525742
621.606	5	0.527197
622.764	5	0.528651
623.921	5	0.530104
625.079	5	0.531554
626.237	5	0.533002
627.394	5	0.534448
628.552	5	0.535893
629.709	5	0.537336
630.867	5	0.538776
632.024	5	0.540215
633.182	5	0.541652
634.339	5	0.543087
635.497	5	0.54452
636.655	5	0.545951
637.812	5	0.54738
638.97	5	0.548808
640.127	5	0.550233
641.285	5	0.551657
642.442	5	0.553079
643.6	5	0.554498
644.757	5	0.555916
645.915	5	0.557332
647.073	5	0.558746
648.23	5	0.560158
649.388	5	0.561569
650.545	5	0.562977
651.703	5	0.564384
652.86	5	0.565788
654.018	5	0.567191
655.175	5	0.568591
656.333	5	0.56999
657.49	5	0.571387
658.648	5	0.572782
659.806	5	0.574175
660.963	5	0.575567
662.121	5	0.576956
663.278	5	0.578343
664.436	5	0.579729
665.593	5	0.581113
666.751	5	0.582494
667.908	5	0.583874
669.066	5	0.585252
670.224	5	0.586628
671.381	5	0.588002
672.539	5	0.589374
673.696	5	0.590745
674.854	5	0.592113
676.011	5	0.59348
677.169	5	0.594844
678.326	5	0.596207
679.484	5	0.597568
680.642	5	0.598927
681.799	5	0.601031
682.957	5	0.604507
684.114	5	0.608076
685.272	5	0.611738
686.429	5	0.615494
687.587	5	0.619343
688.744	5	0.623285
689.902	5	0.62732
691.06	5	0.631449
692.217	5	0.635671
693.375	5	0.639986
694.532	5	0.644394
695.69	5	0.648896
696.847	5	0.653873
698.005	5	0.660857
699.162	5	0.667883
700.32	5	0.674948
701.478	5	0.682055
702.635	5	0.689202
703.793	5	0.69639
704.95	5	0.703619
706.108	5	0.710888
707.265	5	0.718198
708.423	5	0.725549
709.58	5	0.73294
710.738	5	0.740372
711.896	5	0.747845
713.053	5	0.755359
714.211	5	0.762913
715.368	5	0.770508
716.526	5	0.778144
717.683	5	0.785821
718.841	5	0.793538
719.998	5	0.801296
721.156	5	0.809095
722.314	5	0.816934
723.471	5	0.824814
724.629	5	0.832735
725.786	5	0.840697
726.944	5	0.848699
728.101	5	0.856742
729.259	5	0.864826
730.416	5	0.872951
731.574	5	0.881117
732.731	5	0.889323
733.889	5	0.89757
735.047	5	0.905858
736.204	5	0.914186
737.362	5	0.922556
738.519	5	0.930966
739.677	5	0.939417
740.834	5	0.947908
741.992	5	0.956441
743.149	5	0.965014
744.307	5	0.973628
745.465	5	0.982283
746.622	5	0.990979
747.78	5	0.999715
748.937	5	1.00849
750.095	5	1.01731
751.252	5	1.02617
752.41	5	1.03507
753.567	5	1.04401
754.725	5	1.05299
755.883	5	1.06201
757.04	5	1.07108
758.198	5	1.08018
759.355	5	1.08932
760.513	5	1.09851
761.67	5	1.10774
762.828	5	1.117
763.985	5	1.12631
765.143	5	1.13566
766.301	5	1.14505
767.458	5	1.15448
768.616	5	1.16395
769.773	5	1.17346
770.931	5	1.18302
772.088	5	1.19261
773.246	5	1.20224
774.403	5	1.21192
775.561	5	1.22164
776.719	5	1.23139
777.876	5	1.24119
779.034	5	1.25103
780.191	5	1.26091
781.349	5	1.27083
782.506	5	1.28079
783.664	5	1.2908
784.821	5	1.30084
785.979	5	1.31092
787.137	5	1.32105
788.294	5	1.33122
789.452	5	1.34142
790.609	5	1.35167
791.767	5	1.36196
792.924	5	1.37229
794.082	5	1.38266
795.239	5	1.39307
796.397	5	1.40239
797.554	5	1.40976
798.712	5	1.41714
799.87	5	1.42451
801.027	5	1.43187
802.185	5	1.43924
803.342	5	1.4466
804.5	5	1.45396
805.657	5	1.46132
806.815	5	1.46867
807.972	5	1.47602
809.13	5	1.48337
810.288	5	1.49072
811.445	5	1.49806
812.603	5	1.5054
813.76	5	1.51355
814.918	5	1.52196
816.075	5	1.53043
817.233	5	1.53896
818.39	5	1.54755
819.548	5	1.55621
820.706	5	1.56493
821.863	5	1.57371
823.021	5	1.58255
824.178	5	1.59146
825.336	5	1.60042
826.493	5	1.60945
827.651	5	1.61854
828.808	5	1.6277
829.966	5	1.63691
831.124	5	1.64619
832.281	5	1.65553
833.439	5	1.66493
834.596	5	1.67439
835.754	5	1.68392
836.911	5	1.69351
838.069	5	1.70316
839.226	5	1.71287
840.384	5	1.72265
841.542	5	1.73248
842.699	5	1.74238
843.857	5	1.75234
845.014	5	1.76237
846.172	5	1.77245
847.329	5	1.7826
848.487	5	1.79281
849.644	5	1.80308
850.802	5	1.81342
851.96	5	1.82381
853.117	5	1.83427
854.275	5	1.84479
855.432	5	1.85538
856.59	5	1.86602
857.747	5	1.87673
858.905	5	1.8875
860.062	5	1.89833
861.22	5	1.90923
862.377	5	1.92018
863.535	5	1.9312
864.693	5	1.94228
865.85	5	1.95342
867.008	5	1.96463
868.165	5	1.9759
869.323	5	1.98723
870.48	5	1.99862
871.638	5	2.01007
872.795	5	2.02159
873.953	5	2.03317
875.111	5	2.04481
876.268	5	2.05652
877.426	5	2.06828
878.583	5	2.08011
879.741	5	2.092
880.898	5	2.10395
882.056	5	2.11597
883.213	5	2.12805
884.371	5	2.14019
885.529	5	2.15239
886.686	5	2.16465
887.844	5	2.17698
889.001	5	2.18937
890.159	5	2.20182
891.316	5	2.21433
892.474	5	2.22691
893.631	5	2.23955
894.789	5	2.25225
895.947	5	2.26501
897.104	5	2.27784
898.262	5	2.29072
899.419	5	2.30368
900.577	5	2.31669
901.734	5	2.32976
902.892	5	2.3429
904.049	5	2.3561
905.207	5	2.36936
906.365	5	2.38269
907.522	5	2.39607
908.68	5	2.40952
909.837	5	2.423
910.995	5	2.43633
912.152	5	2.4497
913.31	5	2.4631
914.467	5	2.47654
915.625	5	2.49002
916.783	5	2.50353
917.94	5	2.51708
919.098	5	2.53067
920.255	5	2.54429
921.413	5	2.55795
922.57	5	2.57164
923.728	5	2.58538
924.885	5	2.59914
926.043	5	2.61295
927.201	5	2.62679
928.358	5	2.64066
566.044	6	0.43198
567.201	6	0.434715
568.359	6	0.437479
569.516	6	0.440273
570.674	6	0.443097
571.832	6	0.44595
572.989	6	0.448833
574.147	6	0.451745
575.304	6	0.454687
576.462	6	0.457659
577.619	6	0.46066
578.777	6	0.46369
579.934	6	0.466751
581.092	6	0.469561
582.25	6	0.47098
583.407	6	0.472397
584.565	6	0.473814
585.722	6	0.475229
586.88	6	0.476642
588.037	6	0.478055
589.195	6	0.479466
590.352	6	0.480875
591.51	6	0.482284
592.667	6	0.483691
593.825	6	0.485097
594.983	6	0.486501
596.14	6	0.487904
597.298	6	0.489306
598.455	6	0.490707
599.613	6	0.492106
600.77	6	0.493504
601.928	6	0.4949
603.085	6	0.496296
604.243	6	0.497689
605.401	6	0.499082
606.558	6	0.500473
607.716	6	0.501863
608.873	6	0.503252
610.031	6	0.504639
611.188	6	0.506025
612.346	6	0.50741
613.503	6	0.508793
614.661	6	0.510175
615.819	6	0.511556
616.976	6	0.512935
618.134	6	0.514313
619.291	6	0.51569
620.449	6	0.517066
621.606	6	0.51844
622.764	6	0.519813
623.921	6	0.521184
625.079	6	0.522554
626.237	6	0.523923
627.394	6	0.525291
628.552	6	0.526657
629.709	6	0.528022
630.867	6	0.529385
632.024	6	0.530747
633.182	6	0.532108
634.339	6	0.533468
635.497	6	0.534826
636.655	6	0.536183
637.812	6	0.537539
638.97	6	0.538893
640.127	6	0.540246
641.285	6	0.541598
642.442	6	0.542948
643.6	6	0.544297
644.757	6	0.545645
645.915	6	0.546991
647.073	6	0.548336
648.23	6	0.54968
649.388	6	0.551023
650.545	6	0.552364
651.703	6	0.553704
652.86	6	0.555042
654.018	6	0.556379
655.175	6	0.557715
656.333	6	0.55905
657.49	6	0.560383
658.648	6	0.561715
659.806	6	0.563045
660.963	6	0.564375
662.121	6	0.565702
663.278	6	0.567029
664.436	6	0.568354
665.593	6	0.569678
666.751	6	0.571001
667.908	6	0.572322
669.066	6	0.573642
670.224	6	0.574961
671.381	6	0.576278
672.539	6	0.577594
673.696	6	0.578909
674.854	6	0.580223
676.011	6	0.581535
677.169	6	0.582845
678.326	6	0.584155
679.484	6	0.585463
680.642	6	0.58677
681.799	6	0.588756
682.957	6	0.591993
684.114	6	0.595316
685.272	6	0.598726
686.429	6	0.602223
687.587	6	0.605807
688.744	6	0.609477
689.902	6	0.613234
691.06	6	0.617077
692.217	6	0.621008
693.375	6	0.625025
694.532	6	0.629128
695.69	6	0.633318
696.847	6	0.637962
[truncated: 694,596+ more rows]
