# Supplementary material for: Seismic imaging of a basaltic Lesser Antilles slab from ancient tectonics
Source: Nature. 2025 Apr 9;640(8059):697–701. doi: 10.1038/s41586-025-08754-0 (PMC12003162; doi:10.1038/s41586-025-08754-0)
Supplement: Supplementary file 3 — Source Data Extended Data Fig. 1 [file 41586_2025_8754_MOESM3_ESM.xlsx]

## Sheet: Sheet1
Source data for Extended Figure 1: Stacked receiver functions for each bin.
> is the header for each stack at the specified longitude and latitude in degrees.
Longitude (degrees)	Depth (km)	RF
>	-66	9
-66	1	0.178595
-66	2	0.192449
-66	3	0.221662
-66	4	0.253621
-66	5	0.259533
-66	6	0.231016
-66	7	0.206903
-66	8	0.182148
-66	9	0.178368
-66	10	0.173081
-66	11	0.165809
-66	12	0.15974
-66	13	0.15801
-66	14	0.156105
-66	15	0.154423
-66	16	0.149103
-66	17	0.145
-66	18	0.140136
-66	19	0.134714
-66	20	0.128737
-66	21	0.122385
-66	22	0.115642
-66	23	0.105309
-66	24	0.0974145
-66	25	0.0890166
-66	26	0.0816419
-66	27	0.074165
-66	28	0.0671518
-66	29	0.0602886
-66	30	0.0531181
-66	31	0.0467141
-66	32	0.0423817
-66	33	0.036276
-66	34	0.030725
-66	35	0.0267273
-66	36	0.0230086
-66	37	0.0192842
-66	38	0.0157578
-66	39	0.0126203
-66	40	0.0100694
-66	41	0.00687121
-66	42	0.00392904
-66	43	0.000228075
-66	44	-0.00266671
-66	45	-0.00535927
-66	46	-0.00870413
-66	47	-0.0118397
-66	48	-0.0146377
-66	49	-0.0173874
-66	50	-0.0197934
-66	51	-0.0224677
-66	52	-0.0249568
-66	53	-0.0273591
-66	54	-0.0305381
-66	55	-0.0328594
-66	56	-0.0350702
-66	57	-0.0369364
-66	58	-0.0387631
-66	59	-0.0404818
-66	60	-0.0425419
-66	61	-0.0449698
-66	62	-0.0470787
-66	63	-0.0489701
-66	64	-0.0508091
-66	65	-0.0528308
-66	66	-0.0548944
-66	67	-0.0567599
-66	68	-0.0581721
-66	69	-0.0596035
-66	70	-0.0603607
-66	71	-0.0606364
-66	72	-0.0614748
-66	73	-0.062047
-66	74	-0.0620907
-66	75	-0.0619258
-66	76	-0.0612907
-66	77	-0.0605267
-66	78	-0.0595413
-66	79	-0.0580417
-66	80	-0.0561942
-66	81	-0.0545547
-66	82	-0.0528089
-66	83	-0.050065
-66	84	-0.047693
-66	85	-0.0456704
-66	86	-0.0436491
-66	87	-0.041636
-66	88	-0.0395765
-66	89	-0.0377061
-66	90	-0.0354698
-66	91	-0.0336519
-66	92	-0.0319941
-66	93	-0.0305605
-66	94	-0.0290129
-66	95	-0.027764
-66	96	-0.0265689
-66	97	-0.0260166
-66	98	-0.0257348
-66	99	-0.0253341
-66	100	-0.0249759
-66	101	-0.024699
-66	102	-0.0244686
-66	103	-0.0245689
-66	104	-0.0245367
-66	105	-0.0248314
-66	106	-0.025211
-66	107	-0.0256165
-66	108	-0.0257922
-66	109	-0.0262105
-66	110	-0.0269877
-66	111	-0.0274941
-66	112	-0.0273257
-66	113	-0.02779
-66	114	-0.0280233
-66	115	-0.0280613
-66	116	-0.028401
-66	117	-0.0284988
-66	118	-0.0286491
-66	119	-0.0291302
-66	120	-0.0292008
-66	121	-0.0289877
-66	122	-0.0289843
-66	123	-0.0292605
-66	124	-0.0295138
-66	125	-0.029732
-66	126	-0.0304375
-66	127	-0.0307531
-66	128	-0.0312278
-66	129	-0.0315527
-66	130	-0.0320407
-66	131	-0.0327191
-66	132	-0.033463
-66	133	-0.0339039
-66	134	-0.0344223
-66	135	-0.0347238
-66	136	-0.0346467
-66	137	-0.034813
-66	138	-0.0350027
-66	139	-0.0350246
-66	140	-0.0350519
-66	141	-0.0348325
-66	142	-0.0345704
-66	143	-0.0345861
-66	144	-0.0344043
-66	145	-0.03443
-66	146	-0.0342565
-66	147	-0.033947
-66	148	-0.0339382
-66	149	-0.0338533
-66	150	-0.0339232
-66	151	-0.034113
-66	152	-0.0346845
-66	153	-0.0352307
-66	154	-0.0360279
-66	155	-0.0366517
-66	156	-0.0372033
-66	157	-0.0377309
-66	158	-0.0388038
-66	159	-0.0395427
-66	160	-0.0401779
-66	161	-0.0406611
-66	162	-0.0410903
-66	163	-0.041045
-66	164	-0.0413834
-66	165	-0.0419647
-66	166	-0.0419528
-66	167	-0.0418355
-66	168	-0.0413425
-66	169	-0.0407746
-66	170	-0.0402011
-66	171	-0.0394965
-66	172	-0.0386105
-66	173	-0.0376233
-66	174	-0.0363556
-66	175	-0.0351243
-66	176	-0.0340507
-66	177	-0.0323612
-66	178	-0.0305409
-66	179	-0.0289635
-66	180	-0.0276016
-66	181	-0.0262934
-66	182	-0.0251244
-66	183	-0.0237382
-66	184	-0.0231564
-66	185	-0.0221863
-66	186	-0.021552
-66	187	-0.0200716
-66	188	-0.0198925
-66	189	-0.0195921
-66	190	-0.0196431
-66	191	-0.0198786
-66	192	-0.0200779
-66	193	-0.0202742
-66	194	-0.0206719
-66	195	-0.0209385
-66	196	-0.02141
-66	197	-0.0216808
-66	198	-0.0223111
-66	199	-0.0221487
-66	200	-0.0219465
-66	201	-0.0213351
-66	202	-0.0205136
-66	203	-0.0195083
-66	204	-0.018256
-66	205	-0.0169389
-66	206	-0.0156833
-66	207	-0.0139784
-66	208	-0.0123188
-66	209	-0.0106676
-66	210	-0.00906264
-66	211	-0.00719372
-66	212	-0.00565568
-66	213	-0.00375593
-66	214	-0.00225766
-66	215	-0.000921921
-66	216	-2.78162e-05
-66	217	0.000729367
-66	218	0.00126982
-66	219	0.00136105
-66	220	0.000868222
-66	221	0.000601156
-66	222	0.000473525
-66	223	-0.000344566
-66	224	-0.000798508
-66	225	-0.00139564
-66	226	-0.00255387
-66	227	-0.00356007
-66	228	-0.00469062
-66	229	-0.00608622
-66	230	-0.00713736
-66	231	-0.00812554
-66	232	-0.00894896
-66	233	-0.00965587
-66	234	-0.0104751
-66	235	-0.0113018
-66	236	-0.0121774
-66	237	-0.0125448
-66	238	-0.0128576
-66	239	-0.0123064
-66	240	-0.0121606
-66	241	-0.0119405
-66	242	-0.0115856
-66	243	-0.011103
-66	244	-0.0107792
-66	245	-0.0100622
-66	246	-0.00922252
-66	247	-0.00831561
-66	248	-0.00735017
-66	249	-0.00629341
-66	250	-0.00544986
-66	251	-0.00437945
-66	252	-0.00353115
-66	253	-0.00278617
-66	254	-0.00239618
-66	255	-0.00153481
-66	256	-0.00103447
-66	257	-0.000637414
-66	258	0.000134649
-66	259	0.000560342
-66	260	0.000493882
-66	261	0.000726711
-66	262	0.00066507
-66	263	0.000605024
-66	264	0.000709888
-66	265	0.000683505
-66	266	0.000411
-66	267	0.000441798
-66	268	0.000405306
-66	269	0.00015948
-66	270	9.59206e-05
-66	271	-8.08068e-05
-66	272	-0.000349294
-66	273	-0.000261302
-66	274	2.73261e-05
-66	275	0.000282475
-66	276	0.000527442
-66	277	0.000873306
-66	278	0.001167
-66	279	0.00150997
-66	280	0.00196212
-66	281	0.00259077
-66	282	0.00315209
-66	283	0.00392958
-66	284	0.00412448
-66	285	0.00437043
-66	286	0.00435554
-66	287	0.00435714
-66	288	0.00427532
-66	289	0.00400049
-66	290	0.00292813
-66	291	0.00217779
-66	292	0.00125405
-66	293	0.000119976
-66	294	-0.000945852
-66	295	-0.00263937
-66	296	-0.00403012
-66	297	-0.00559503
-66	298	-0.00751043
-66	299	-0.00914497
-66	300	-0.0111266
-66	301	-0.0128398
-66	302	-0.0144924
-66	303	-0.0159135
-66	304	-0.0173466
-66	305	-0.0181198
-66	306	-0.0190606
-66	307	-0.0200847
-66	308	-0.0205106
-66	309	-0.0208084
-66	310	-0.02075
-66	311	-0.0206033
-66	312	-0.0204232
-66	313	-0.0201221
-66	314	-0.0196247
-66	315	-0.0193452
-66	316	-0.0186902
-66	317	-0.018575
-66	318	-0.0178686
-66	319	-0.0171641
-66	320	-0.016743
-66	321	-0.0164102
-66	322	-0.0164874
-66	323	-0.0163746
-66	324	-0.0162965
-66	325	-0.0162348
-66	326	-0.0163952
-66	327	-0.0165931
-66	328	-0.0168996
-66	329	-0.0173267
-66	330	-0.0179985
-66	331	-0.0184601
-66	332	-0.0190587
-66	333	-0.0193377
-66	334	-0.0200783
-66	335	-0.0205301
-66	336	-0.02109
-66	337	-0.0213716
-66	338	-0.0218758
-66	339	-0.0221922
-66	340	-0.0223042
-66	341	-0.0226091
-66	342	-0.0224947
-66	343	-0.0221916
-66	344	-0.0219296
-66	345	-0.0216556
-66	346	-0.0212082
-66	347	-0.0206297
-66	348	-0.020379
-66	349	-0.0200605
-66	350	-0.0201246
-66	351	-0.0201865
-66	352	-0.0201963
-66	353	-0.0205189
-66	354	-0.0207982
-66	355	-0.0212168
-66	356	-0.0218182
-66	357	-0.0223379
-66	358	-0.0230852
-66	359	-0.0239472
-66	360	-0.0247629
-66	361	-0.0257117
-66	362	-0.0267842
-66	363	-0.0276826
-66	364	-0.0288032
-66	365	-0.029668
-66	366	-0.0307439
-66	367	-0.0319931
-66	368	-0.0329359
-66	369	-0.0340064
-66	370	-0.0346229
-66	371	-0.035142
-66	372	-0.03546
-66	373	-0.035764
-66	374	-0.0355235
-66	375	-0.0352688
-66	376	-0.0347977
-66	377	-0.0342386
-66	378	-0.0335133
-66	379	-0.0325796
-66	380	-0.0314291
-66	381	-0.0301618
-66	382	-0.028573
-66	383	-0.0267971
-66	384	-0.0248367
-66	385	-0.0230665
-66	386	-0.0209176
-66	387	-0.0187028
-66	388	-0.0164247
-66	389	-0.0141232
-66	390	-0.0118079
-66	391	-0.00948024
-66	392	-0.00718586
-66	393	-0.00497728
-66	394	-0.00280013
-66	395	-0.000593308
-66	396	0.00130918
-66	397	0.003231
-66	398	0.00506986
-66	399	0.00665089
-66	400	0.0082032
-66	401	0.0095732
-66	402	0.0108142
-66	403	0.012087
-66	404	0.01324
-66	405	0.0142732
-66	406	0.0151501
-66	407	0.0159233
-66	408	0.0166508
-66	409	0.0171727
-66	410	0.0175169
-66	411	0.0177242
-66	412	0.0177678
-66	413	0.017729
-66	414	0.0176712
-66	415	0.0175093
-66	416	0.0170537
-66	417	0.0166332
-66	418	0.0159013
-66	419	0.0150575
-66	420	0.0141033
-66	421	0.012871
-66	422	0.0116219
-66	423	0.0104617
-66	424	0.00911708
-66	425	0.00794075
-66	426	0.00672021
-66	427	0.00532235
-66	428	0.00434173
-66	429	0.00311982
-66	430	0.00208436
-66	431	0.00113774
-66	432	0.000371761
-66	433	-0.000459364
-66	434	-0.0011349
-66	435	-0.00129486
-66	436	-0.00143724
-66	437	-0.00168421
-66	438	-0.00194959
-66	439	-0.00219873
-66	440	-0.0022196
-66	441	-0.00200365
-66	442	-0.00198924
-66	443	-0.002119
-66	444	-0.00205283
-66	445	-0.00220002
-66	446	-0.00230439
-66	447	-0.00257836
-66	448	-0.00303972
-66	449	-0.00360389
-66	450	-0.00428479
-66	451	-0.0044788
-66	452	-0.00501622
-66	453	-0.00564847
-66	454	-0.0064101
-66	455	-0.00702593
-66	456	-0.00754618
-66	457	-0.00785192
-66	458	-0.00830968
-66	459	-0.00894946
-66	460	-0.00922979
-66	461	-0.00954815
-66	462	-0.00979512
-66	463	-0.00997302
-66	464	-0.0101921
-66	465	-0.0104355
-66	466	-0.0107539
-66	467	-0.0108227
-66	468	-0.0105931
-66	469	-0.0104567
-66	470	-0.0102609
-66	471	-0.0100759
-66	472	-0.0096986
-66	473	-0.0092905
-66	474	-0.00896774
-66	475	-0.00840607
-66	476	-0.00828446
-66	477	-0.00785047
-66	478	-0.00716232
-66	479	-0.00670975
-66	480	-0.00602492
-66	481	-0.00542707
-66	482	-0.00497603
-66	483	-0.00455412
-66	484	-0.00422686
-66	485	-0.00391645
-66	486	-0.00367222
-66	487	-0.00337302
-66	488	-0.00335774
-66	489	-0.00338134
-66	490	-0.00370312
-66	491	-0.00415704
-66	492	-0.00464111
-66	493	-0.00513098
-66	494	-0.00559728
-66	495	-0.00654679
-66	496	-0.00729699
-66	497	-0.00801824
-66	498	-0.00880737
-66	499	-0.00941267
-66	500	-0.0100653
-66	501	-0.0106558
-66	502	-0.0111229
-66	503	-0.0115927
-66	504	-0.0119666
-66	505	-0.0123416
-66	506	-0.0124275
-66	507	-0.0125541
-66	508	-0.012561
-66	509	-0.0126804
-66	510	-0.0124135
-66	511	-0.0120323
-66	512	-0.0118083
-66	513	-0.0115922
-66	514	-0.0113534
-66	515	-0.0111071
-66	516	-0.0106771
-66	517	-0.0106492
-66	518	-0.0102235
-66	519	-0.0100699
-66	520	-0.00977618
-66	521	-0.00936686
-66	522	-0.00901933
-66	523	-0.00885832
-66	524	-0.00867515
-66	525	-0.00855078
-66	526	-0.00855448
-66	527	-0.00868632
-66	528	-0.00894417
-66	529	-0.00919145
-66	530	-0.00952707
-66	531	-0.00988433
-66	532	-0.0104267
-66	533	-0.0109971
-66	534	-0.0117507
-66	535	-0.0125666
-66	536	-0.0135507
-66	537	-0.0142849
-66	538	-0.0151315
-66	539	-0.0163695
-66	540	-0.0172005
-66	541	-0.0183403
-66	542	-0.0192798
-66	543	-0.0203774
-66	544	-0.0216303
-66	545	-0.0223686
-66	546	-0.0232478
-66	547	-0.0237644
-66	548	-0.0240841
-66	549	-0.024053
-66	550	-0.0241469
-66	551	-0.0240158
-66	552	-0.0237496
-66	553	-0.0233824
-66	554	-0.0230366
-66	555	-0.0221925
-66	556	-0.0210626
-66	557	-0.0199633
-66	558	-0.0191839
-66	559	-0.0177988
-66	560	-0.0162691
-66	561	-0.0148718
-66	562	-0.0130931
-66	563	-0.0113835
-66	564	-0.00963231
-66	565	-0.00803063
-66	566	-0.00639289
-66	567	-0.00516992
-66	568	-0.00429422
-66	569	-0.00306125
-66	570	-0.00229988
-66	571	-0.00145189
-66	572	-0.000811387
-66	573	5.16846e-05
-66	574	0.000459963
-66	575	0.00074122
-66	576	0.000958855
-66	577	0.00057449
-66	578	0.000279627
-66	579	-0.00036255
-66	580	-0.00109014
-66	581	-0.00172341
-66	582	-0.00246696
-66	583	-0.00270484
-66	584	-0.00382921
-66	585	-0.00465173
-66	586	-0.00554324
-66	587	-0.00649409
-66	588	-0.00709831
-66	589	-0.00783197
-66	590	-0.00882045
-66	591	-0.00945789
-66	592	-0.0100909
-66	593	-0.0105701
-66	594	-0.0109913
-66	595	-0.0113339
-66	596	-0.0115642
-66	597	-0.0116548
-66	598	-0.0119406
-66	599	-0.0115285
-66	600	-0.0112548
-66	601	-0.0110831
-66	602	-0.0107545
-66	603	-0.0104275
-66	604	-0.00991461
-66	605	-0.00971896
-66	606	-0.00893619
-66	607	-0.00824499
-66	608	-0.00786142
-66	609	-0.00706809
-66	610	-0.00662739
-66	611	-0.00602197
-66	612	-0.00527392
-66	613	-0.0046629
-66	614	-0.00368197
-66	615	-0.003591
-66	616	-0.00296937
-66	617	-0.00235945
-66	618	-0.00174101
-66	619	-0.0012961
-66	620	-0.00102762
-66	621	-0.000565228
-66	622	-0.000369169
-66	623	-0.000499188
-66	624	-0.000383254
-66	625	-6.81284e-05
-66	626	-9.86596e-05
-66	627	-4.61296e-05
-66	628	8.7299e-05
-66	629	0.000146258
-66	630	2.24025e-05
-66	631	6.73746e-05
-66	632	5.67636e-05
-66	633	0.000437951
-66	634	0.000777155
-66	635	0.00104211
-66	636	0.00152697
-66	637	0.00150543
-66	638	0.00175054
-66	639	0.00246525
-66	640	0.00296698
-66	641	0.00352616
-66	642	0.00425465
-66	643	0.00525955
-66	644	0.00614569
-66	645	0.00700506
-66	646	0.00780086
-66	647	0.00854926
-66	648	0.00969609
-66	649	0.010876
-66	650	0.0120957
-66	651	0.0132372
-66	652	0.0139891
-66	653	0.015237
-66	654	0.0162495
-66	655	0.0170804
-66	656	0.0181378
-66	657	0.0192671
-66	658	0.0203775
-66	659	0.0215344
-66	660	0.0228461
-66	661	0.0236014
-66	662	0.0244403
-66	663	0.0254126
-66	664	0.0261683
-66	665	0.0264279
-66	666	0.027185
-66	667	0.0278001
-66	668	0.0282636
-66	669	0.0284551
-66	670	0.0288762
-66	671	0.0288846
-66	672	0.0291262
-66	673	0.0293168
-66	674	0.0289229
-66	675	0.028658
-66	676	0.0287421
-66	677	0.028188
-66	678	0.0279403
-66	679	0.0276184
-66	680	0.0274511
-66	681	0.0273415
-66	682	0.0266992
-66	683	0.026228
-66	684	0.0256185
-66	685	0.0247316
-66	686	0.0242804
-66	687	0.0238239
-66	688	0.0237146
-66	689	0.0230213
-66	690	0.0226692
-66	691	0.0218326
-66	692	0.0215256
-66	693	0.0207706
-66	694	0.0204875
-66	695	0.0200181
-66	696	0.0194368
-66	697	0.0185684
-66	698	0.0177453
-66	699	0.0168147
-66	700	0.0163097
-66	701	0.0155616
-66	702	0.0145766
-66	703	0.01364
-66	704	0.0119989
-66	705	0.0106403
-66	706	0.00902627
-66	707	0.00728458
-66	708	0.00587567
-66	709	0.00433013
-66	710	0.00215249
-66	711	0.000400213
-66	712	-0.00154696
-66	713	-0.00419475
-66	714	-0.00652852
-66	715	-0.00877057
-66	716	-0.0106524
-66	717	-0.0128348
-66	718	-0.0149263
-66	719	-0.0170104
-66	720	-0.0187277
-66	721	-0.020896
-66	722	-0.0225892
-66	723	-0.0241108
-66	724	-0.0247575
-66	725	-0.026089
-66	726	-0.0270544
-66	727	-0.0276062
-66	728	-0.0283281
-66	729	-0.0287303
-66	730	-0.028993
-66	731	-0.0287907
-66	732	-0.0283916
-66	733	-0.0277528
-66	734	-0.0270625
-66	735	-0.0261496
-66	736	-0.0249614
-66	737	-0.0236133
-66	738	-0.0222411
-66	739	-0.0207771
-66	740	-0.0188172
-66	741	-0.0168668
-66	742	-0.0147144
-66	743	-0.0124771
-66	744	-0.0102684
-66	745	-0.00830575
-66	746	-0.00671507
-66	747	-0.00437676
-66	748	-0.00227919
-66	749	-0.000163164
-66	750	0.00162069
-66	751	0.00346608
-66	752	0.00469569
-66	753	0.00573319
-66	754	0.00692731
-66	755	0.00790902
-66	756	0.00863772
-66	757	0.0090919
-66	758	0.00936751
-66	759	0.0095466
-66	760	0.00926258
-66	761	0.00873679
-66	762	0.00827594
-66	763	0.00738703
-66	764	0.00641557
-66	765	0.00487327
-66	766	0.00413746
-66	767	0.00273961
-66	768	0.00126314
-66	769	-0.000396198
-66	770	-0.00247551
-66	771	-0.00424467
-66	772	-0.00554124
-66	773	-0.0077085
-66	774	-0.00892765
-66	775	-0.0108723
-66	776	-0.0129015
-66	777	-0.0145187
-66	778	-0.016053
-66	779	-0.0172041
-66	780	-0.0184158
-66	781	-0.0194411
-66	782	-0.020432
-66	783	-0.0216965
-66	784	-0.0224505
-66	785	-0.0229026
-66	786	-0.0230103
-66	787	-0.0230695
-66	788	-0.0234791
-66	789	-0.0233937
-66	790	-0.0233839
-66	791	-0.0228126
-66	792	-0.0221087
-66	793	-0.021444
-66	794	-0.0204292
-66	795	-0.0196158
-66	796	-0.0187045
-66	797	-0.0173819
-66	798	-0.0160554
-66	799	-0.0147314
-66	800	-0.0134206
-66	801	-0.0119423
-66	802	-0.0106728
-66	803	-0.00912797
-66	804	-0.0071284
-66	805	-0.00592139
-66	806	-0.00477567
-66	807	-0.00331088
-66	808	-0.00187982
-66	809	-0.000364322
-66	810	0.00123896
-66	811	0.00209506
-66	812	0.00347365
-66	813	0.0041645
-66	814	0.0049303
-66	815	0.00609591
-66	816	0.00689861
-66	817	0.00776045
-66	818	0.00786931
-66	819	0.00832981
-66	820	0.00816298
-66	821	0.00817417
-66	822	0.00824968
-66	823	0.00829508
-66	824	0.00801126
-66	825	0.00766126
-66	826	0.00719415
-66	827	0.00663677
-66	828	0.00642335
-66	829	0.00623051
-66	830	0.00586543
-66	831	0.00542917
-66	832	0.0049593
-66	833	0.00458471
-66	834	0.0046428
-66	835	0.00479502
-66	836	0.00499823
-66	837	0.00517632
-66	838	0.00541527
-66	839	0.00572039
-66	840	0.00618488
-66	841	0.00756641
-66	842	0.00850807
-66	843	0.00950055
-66	844	0.0105623
-66	845	0.0113633
-66	846	0.012552
-66	847	0.0137959
-66	848	0.0155416
-66	849	0.0167755
-66	850	0.0176132
-66	851	0.0186991
-66	852	0.0191917
-66	853	0.0202919
-66	854	0.0210257
-66	855	0.0222746
-66	856	0.0226964
-66	857	0.0226805
-66	858	0.0228096
-66	859	0.0229438
-66	860	0.0232686
-66	861	0.0231515
-66	862	0.023301
-66	863	0.0227068
-66	864	0.0222522
-66	865	0.0216392
-66	866	0.021162
-66	867	0.020814
-66	868	0.0200955
-66	869	0.0198884
-66	870	0.0188831
-66	871	0.0181287
-66	872	0.017308
-66	873	0.0171155
-66	874	0.0163097
-66	875	0.0157138
-66	876	0.0156697
-66	877	0.0149017
-66	878	0.0141343
-66	879	0.0136364
-66	880	0.0134715
-66	881	0.0127995
-66	882	0.0122271
-66	883	0.0119675
-66	884	0.0119321
-66	885	0.0115144
-66	886	0.0113202
-66	887	0.0111136
-66	888	0.0108628
-66	889	0.0106609
-66	890	0.0104975
-66	891	0.010526
-66	892	0.0100808
-66	893	0.00973262
-66	894	0.00929912
-66	895	0.00900966
-66	896	0.00877657
-66	897	0.00852287
-66	898	0.00783149
-66	899	0.00767684
-66	900	0.00718115
-66	901	0.00675738
>	-65	9
-65	1	0.306303
-65	2	0.335636
-65	3	0.360598
-65	4	0.365371
-65	5	0.35075
-65	6	0.334593
-65	7	0.326788
-65	8	0.325225
-65	9	0.325799
-65	10	0.324376
-65	11	0.321935
-65	12	0.318832
-65	13	0.316101
-65	14	0.311942
-65	15	0.30777
-65	16	0.301386
-65	17	0.292973
-65	18	0.283086
-65	19	0.272664
-65	20	0.259919
-65	21	0.245604
-65	22	0.230959
-65	23	0.215028
-65	24	0.198869
-65	25	0.181777
-65	26	0.165237
-65	27	0.148851
-65	28	0.133232
-65	29	0.118557
-65	30	0.104015
-65	31	0.0905799
-65	32	0.0784445
-65	33	0.0668213
-65	34	0.0564336
-65	35	0.0464216
-65	36	0.0381
-65	37	0.0300311
-65	38	0.0231363
-65	39	0.0165935
-65	40	0.0107063
-65	41	0.00527591
-65	42	6.16081e-05
-65	43	-0.00523507
-65	44	-0.00967774
-65	45	-0.0139904
-65	46	-0.0184509
-65	47	-0.0221348
-65	48	-0.0256055
-65	49	-0.0296826
-65	50	-0.0329118
-65	51	-0.0361304
-65	52	-0.0391386
-65	53	-0.0423618
-65	54	-0.0454206
-65	55	-0.0483108
-65	56	-0.0508338
-65	57	-0.0530982
-65	58	-0.0552036
-65	59	-0.0575495
-65	60	-0.0595327
-65	61	-0.0614054
-65	62	-0.0631239
-65	63	-0.0648044
-65	64	-0.0663051
-65	65	-0.0681444
-65	66	-0.0696644
-65	67	-0.0711501
-65	68	-0.0722995
-65	69	-0.0734266
-65	70	-0.074386
-65	71	-0.0752073
-65	72	-0.0761393
-65	73	-0.0769767
-65	74	-0.0776843
-65	75	-0.077948
-65	76	-0.078251
-65	77	-0.0783337
-65	78	-0.0782766
-65	79	-0.0779379
-65	80	-0.0775848
-65	81	-0.077162
-65	82	-0.0765603
-65	83	-0.0755681
-65	84	-0.074603
-65	85	-0.0735548
-65	86	-0.072284
-65	87	-0.0710892
-65	88	-0.0695347
-65	89	-0.0682423
-65	90	-0.066491
-65	91	-0.0648409
-65	92	-0.0631806
-65	93	-0.0614064
-65	94	-0.059506
-65	95	-0.0577238
-65	96	-0.056025
-65	97	-0.0543705
-65	98	-0.0526649
-65	99	-0.0507996
-65	100	-0.0493333
-65	101	-0.047463
-65	102	-0.0454452
-65	103	-0.0437404
-65	104	-0.0419817
-65	105	-0.0404036
-65	106	-0.0387443
-65	107	-0.0369897
-65	108	-0.0352829
-65	109	-0.0337509
-65	110	-0.032184
-65	111	-0.0307265
-65	112	-0.0291138
-65	113	-0.0279248
-65	114	-0.0266452
-65	115	-0.0253597
-65	116	-0.02417
-65	117	-0.0231317
-65	118	-0.0222852
-65	119	-0.0216496
-65	120	-0.0209145
-65	121	-0.0201921
-65	122	-0.0196517
-65	123	-0.0194974
-65	124	-0.0195839
-65	125	-0.0195688
-65	126	-0.0198678
-65	127	-0.019981
-65	128	-0.0202261
-65	129	-0.0206016
-65	130	-0.0213576
-65	131	-0.0221503
-65	132	-0.0227757
-65	133	-0.0233251
-65	134	-0.0238272
-65	135	-0.0242521
-65	136	-0.0247828
-65	137	-0.0249936
-65	138	-0.0256133
-65	139	-0.0258755
-65	140	-0.026203
-65	141	-0.0262981
-65	142	-0.0263136
-65	143	-0.0261717
-65	144	-0.0261136
-65	145	-0.0260043
-65	146	-0.0257578
-65	147	-0.0256872
-65	148	-0.0253043
-65	149	-0.025124
-65	150	-0.02494
-65	151	-0.0249063
-65	152	-0.0246204
-65	153	-0.0246482
-65	154	-0.024627
-65	155	-0.0244849
-65	156	-0.0246202
-65	157	-0.0245475
-65	158	-0.0246376
-65	159	-0.0248057
-65	160	-0.0248994
-65	161	-0.0248721
-65	162	-0.0247394
-65	163	-0.0246177
-65	164	-0.0245856
-65	165	-0.0246637
-65	166	-0.0245437
-65	167	-0.0242889
-65	168	-0.0239896
-65	169	-0.0236588
-65	170	-0.0234137
-65	171	-0.0231306
-65	172	-0.0228072
-65	173	-0.0223947
-65	174	-0.0220934
-65	175	-0.0217566
-65	176	-0.0217456
-65	177	-0.0213484
-65	178	-0.0210139
-65	179	-0.020738
-65	180	-0.0205528
-65	181	-0.0203961
-65	182	-0.0203557
-65	183	-0.0203507
-65	184	-0.0203885
-65	185	-0.0204064
-65	186	-0.0204535
-65	187	-0.0202161
-65	188	-0.0204307
-65	189	-0.0203061
-65	190	-0.0203775
-65	191	-0.0205343
-65	192	-0.0206389
-65	193	-0.0209508
-65	194	-0.0213234
-65	195	-0.0216078
-65	196	-0.0217163
-65	197	-0.0219494
-65	198	-0.022571
-65	199	-0.0228768
-65	200	-0.0231341
-65	201	-0.0233078
-65	202	-0.0234667
-65	203	-0.0239187
-65	204	-0.0238888
-65	205	-0.0238164
-65	206	-0.0236409
-65	207	-0.0230517
-65	208	-0.0226314
-65	209	-0.0220442
-65	210	-0.0212848
-65	211	-0.0202585
-65	212	-0.01917
-65	213	-0.0179974
-65	214	-0.0165447
-65	215	-0.0152628
-65	216	-0.0138303
-65	217	-0.0123979
-65	218	-0.0111128
-65	219	-0.0100142
-65	220	-0.0087376
-65	221	-0.0075264
-65	222	-0.00641137
-65	223	-0.00565338
-65	224	-0.00509412
-65	225	-0.00433534
-65	226	-0.00404501
-65	227	-0.00402201
-65	228	-0.00417902
-65	229	-0.00453819
-65	230	-0.00518773
-65	231	-0.00574554
-65	232	-0.00638957
-65	233	-0.00728318
-65	234	-0.0083485
-65	235	-0.00930961
-65	236	-0.0104037
-65	237	-0.0114875
-65	238	-0.0126895
-65	239	-0.0137443
-65	240	-0.014642
-65	241	-0.01546
-65	242	-0.0162459
-65	243	-0.0167787
-65	244	-0.0172144
-65	245	-0.017549
-65	246	-0.017824
-65	247	-0.0179091
-65	248	-0.0177715
-65	249	-0.0174188
-65	250	-0.0172278
-65	251	-0.0168422
-65	252	-0.0163528
-65	253	-0.0160837
-65	254	-0.0158217
-65	255	-0.0153897
-65	256	-0.0150329
-65	257	-0.0147129
-65	258	-0.014241
-65	259	-0.0139946
-65	260	-0.0138446
-65	261	-0.013705
-65	262	-0.0139256
-65	263	-0.0140091
-65	264	-0.0138871
-65	265	-0.014327
-65	266	-0.0147181
-65	267	-0.015074
-65	268	-0.0154994
-65	269	-0.0159336
-65	270	-0.0164955
-65	271	-0.0169933
-65	272	-0.0174845
-65	273	-0.0178889
-65	274	-0.0182129
-65	275	-0.0184283
-65	276	-0.0187699
-65	277	-0.0189631
-65	278	-0.0188821
-65	279	-0.0189603
-65	280	-0.0186398
-65	281	-0.0182391
-65	282	-0.0179909
-65	283	-0.0175105
-65	284	-0.0170132
-65	285	-0.0166083
-65	286	-0.0161202
-65	287	-0.0155964
-65	288	-0.0149
-65	289	-0.0143867
-65	290	-0.01418
-65	291	-0.0137953
-65	292	-0.0134435
-65	293	-0.0130612
-65	294	-0.0124164
-65	295	-0.0123653
-65	296	-0.0121529
-65	297	-0.0119189
-65	298	-0.0118357
-65	299	-0.011809
-65	300	-0.0120264
-65	301	-0.0121182
-65	302	-0.0124033
-65	303	-0.0126952
-65	304	-0.0131123
-65	305	-0.0133387
-65	306	-0.0138122
-65	307	-0.0144081
-65	308	-0.0148294
-65	309	-0.0153904
-65	310	-0.0160317
-65	311	-0.0164252
-65	312	-0.0171586
-65	313	-0.0178817
-65	314	-0.0187515
-65	315	-0.0193785
-65	316	-0.020124
-65	317	-0.0208496
-65	318	-0.0214079
-65	319	-0.0220837
-65	320	-0.0226951
-65	321	-0.023194
-65	322	-0.0238084
-65	323	-0.0243183
-65	324	-0.0247102
-65	325	-0.024889
-65	326	-0.0251421
-65	327	-0.0254174
-65	328	-0.0256345
-65	329	-0.0257295
-65	330	-0.0257903
-65	331	-0.025851
-65	332	-0.0257883
-65	333	-0.0256765
-65	334	-0.0255733
-65	335	-0.025295
-65	336	-0.0251102
-65	337	-0.0246379
-65	338	-0.0242224
-65	339	-0.0237581
-65	340	-0.0231416
-65	341	-0.0223707
-65	342	-0.0216726
-65	343	-0.0209385
-65	344	-0.0203197
-65	345	-0.019499
-65	346	-0.0187339
-65	347	-0.0179237
-65	348	-0.0173564
-65	349	-0.0167117
-65	350	-0.016306
-65	351	-0.0161701
-65	352	-0.0158594
-65	353	-0.0156955
-65	354	-0.0155088
-65	355	-0.0153617
-65	356	-0.015398
-65	357	-0.0155287
-65	358	-0.0156349
-65	359	-0.0158383
-65	360	-0.016121
-65	361	-0.0161565
-65	362	-0.0164361
-65	363	-0.0165496
-65	364	-0.0167422
-65	365	-0.0169242
-65	366	-0.016909
-65	367	-0.0167579
-65	368	-0.0167621
-65	369	-0.0167923
-65	370	-0.0167451
-65	371	-0.0166003
-65	372	-0.0163672
-65	373	-0.0162426
-65	374	-0.0159465
-65	375	-0.0157247
-65	376	-0.0153745
-65	377	-0.0150605
-65	378	-0.0145359
-65	379	-0.0141006
-65	380	-0.0135468
-65	381	-0.0130485
-65	382	-0.0123117
-65	383	-0.0115673
-65	384	-0.0108551
-65	385	-0.0100538
-65	386	-0.00902098
-65	387	-0.00804389
-65	388	-0.00679548
-65	389	-0.00562735
-65	390	-0.00444704
-65	391	-0.00315793
-65	392	-0.00161679
-65	393	-8.24915e-05
-65	394	0.0012987
-65	395	0.00267157
-65	396	0.00402911
-65	397	0.00549927
-65	398	0.00697291
-65	399	0.00829925
-65	400	0.00955339
-65	401	0.0106617
-65	402	0.0117978
-65	403	0.0127477
-65	404	0.0134844
-65	405	0.0141671
-65	406	0.0146211
-65	407	0.0149277
-65	408	0.01525
-65	409	0.0153676
-65	410	0.015241
-65	411	0.0150123
-65	412	0.014652
-65	413	0.0142527
-65	414	0.013754
-65	415	0.0130384
-65	416	0.0122277
-65	417	0.0114208
-65	418	0.0104621
-65	419	0.00946882
-65	420	0.00848729
-65	421	0.00743682
-65	422	0.00647643
-65	423	0.00558497
-65	424	0.0045627
-65	425	0.00370085
-65	426	0.00289036
-65	427	0.00210507
-65	428	0.00154414
-65	429	0.00110313
-65	430	0.000680243
-65	431	0.000317132
-65	432	3.9955e-05
-65	433	-0.000191577
-65	434	-0.000285429
-65	435	-0.00020694
-65	436	6.76232e-05
-65	437	0.000270924
-65	438	0.000376787
-65	439	0.000815683
-65	440	0.00118906
-65	441	0.00164547
-65	442	0.00191751
-65	443	0.00236069
-65	444	0.00288425
-65	445	0.00339295
-65	446	0.0038819
-65	447	0.00437097
-65	448	0.00462556
-65	449	0.00495258
-65	450	0.00513215
-65	451	0.00550427
-65	452	0.00574279
-65	453	0.00600066
-65	454	0.00607572
-65	455	0.00619409
-65	456	0.00631081
-65	457	0.00660649
-65	458	0.00670832
-65	459	0.00665736
-65	460	0.00672404
-65	461	0.00680363
-65	462	0.00693035
-65	463	0.00688052
-65	464	0.00679807
-65	465	0.00670194
-65	466	0.00649257
-65	467	0.00635637
-65	468	0.00616521
-65	469	0.00592466
-65	470	0.00562434
-65	471	0.00529723
-65	472	0.00506375
-65	473	0.00481394
-65	474	0.00447435
-65	475	0.00426152
-65	476	0.00385822
-65	477	0.00353267
-65	478	0.00326268
-65	479	0.00291217
-65	480	0.00264573
-65	481	0.00236183
-65	482	0.00206434
-65	483	0.00167392
-65	484	0.00121568
-65	485	0.000700036
-65	486	0.00021699
-65	487	-0.000476427
-65	488	-0.00120492
-65	489	-0.001983
-65	490	-0.00301064
-65	491	-0.0039602
-65	492	-0.00489703
-65	493	-0.00577898
-65	494	-0.00680349
-65	495	-0.00795503
-65	496	-0.0090947
-65	497	-0.0101032
-65	498	-0.0111826
-65	499	-0.012196
-65	500	-0.0131086
-65	501	-0.0139516
-65	502	-0.0148657
-65	503	-0.0156825
-65	504	-0.0164798
-65	505	-0.0173369
-65	506	-0.0180424
-65	507	-0.0186927
-65	508	-0.0191961
-65	509	-0.0196342
-65	510	-0.0199074
-65	511	-0.0200842
-65	512	-0.0202415
-65	513	-0.0203441
-65	514	-0.0202233
-65	515	-0.0201186
-65	516	-0.0198205
-65	517	-0.0195852
-65	518	-0.019145
-65	519	-0.018781
-65	520	-0.0182723
-65	521	-0.0177427
-65	522	-0.0170566
-65	523	-0.0163458
-65	524	-0.0156031
-65	525	-0.0149029
-65	526	-0.0142278
-65	527	-0.0136354
-65	528	-0.0130443
-65	529	-0.0125502
-65	530	-0.0121075
-65	531	-0.0116686
-65	532	-0.0113052
-65	533	-0.0109789
-65	534	-0.0106849
-65	535	-0.0104686
-65	536	-0.0102939
-65	537	-0.0101486
-65	538	-0.00998777
-65	539	-0.0099581
-65	540	-0.00983101
-65	541	-0.00968681
-65	542	-0.0095761
-65	543	-0.00952171
-65	544	-0.00961862
-65	545	-0.00951362
-65	546	-0.00933646
-65	547	-0.00918494
-65	548	-0.00893148
-65	549	-0.00868028
-65	550	-0.0084658
-65	551	-0.00818734
-65	552	-0.00781508
-65	553	-0.00750173
-65	554	-0.00733084
-65	555	-0.00687606
-65	556	-0.00656164
-65	557	-0.00613738
-65	558	-0.00577439
-65	559	-0.00525798
-65	560	-0.00463141
-65	561	-0.00419658
-65	562	-0.0036323
-65	563	-0.00310103
-65	564	-0.00251568
-65	565	-0.00186491
-65	566	-0.00118518
-65	567	-0.000551882
-65	568	-0.000199432
-65	569	0.000322386
-65	570	0.000671542
-65	571	0.00119014
-65	572	0.00164549
-65	573	0.00229863
-65	574	0.00256791
-65	575	0.00307133
-65	576	0.00351502
-65	577	0.00388015
-65	578	0.00411267
-65	579	0.00421355
-65	580	0.00442481
-65	581	0.0045135
-65	582	0.004583
-65	583	0.00496671
-65	584	0.00496221
-65	585	0.00504768
-65	586	0.00483266
-65	587	0.00473411
-65	588	0.00481543
-65	589	0.00469561
-65	590	0.00434385
-65	591	0.00412029
-65	592	0.00392644
-65	593	0.00390866
-65	594	0.00378538
-65	595	0.00379757
-65	596	0.00371979
-65	597	0.00361526
-65	598	0.00360387
-65	599	0.00388684
-65	600	0.00405031
-65	601	0.0042767
-65	602	0.00456999
-65	603	0.00486043
-65	604	0.00529556
-65	605	0.00563275
-65	606	0.00622213
-65	607	0.00673612
-65	608	0.00712683
-65	609	0.00772527
-65	610	0.00811408
-65	611	0.008786
-65	612	0.00926246
-65	613	0.00971024
-65	614	0.0104089
-65	615	0.0105771
-65	616	0.0109912
-65	617	0.0114299
-65	618	0.0118303
-65	619	0.0121981
-65	620	0.0123597
-65	621	0.0127031
-65	622	0.012843
-65	623	0.0127761
-65	624	0.0127982
-65	625	0.0129893
-65	626	0.0130852
-65	627	0.0131857
-65	628	0.0132202
-65	629	0.0133726
-65	630	0.0134047
-65	631	0.0132503
-65	632	0.0132399
-65	633	0.0134124
-65	634	0.0135292
-65	635	0.0137734
-65	636	0.0141541
-65	637	0.014281
-65	638	0.0144125
-65	639	0.0147549
-65	640	0.0151236
-65	641	0.0154238
-65	642	0.0158372
-65	643	0.016524
-65	644	0.0169533
-65	645	0.0174092
-65	646	0.0179948
-65	647	0.0186407
-65	648	0.0192675
-65	649	0.019967
-65	650	0.020521
-65	651	0.0210977
-65	652	0.0214895
-65	653	0.0219929
-65	654	0.0223957
-65	655	0.022759
-65	656	0.0230635
-65	657	0.0234518
-65	658	0.0237997
-65	659	0.0240086
-65	660	0.0242603
-65	661	0.0242228
-65	662	0.0241716
-65	663	0.0241655
-65	664	0.0241262
-65	665	0.0238774
-65	666	0.0236796
-65	667	0.0235874
-65	668	0.0234939
-65	669	0.0233396
-65	670	0.02332
-65	671	0.0232013
-65	672	0.0232096
-65	673	0.0231654
-65	674	0.0229822
-65	675	0.0229985
-65	676	0.0232647
-65	677	0.0233017
-65	678	0.0233914
-65	679	0.0236962
-65	680	0.0239564
-65	681	0.0242849
-65	682	0.0242942
-65	683	0.0244368
-65	684	0.024536
-65	685	0.0246357
-65	686	0.0248037
-65	687	0.024847
-65	688	0.0249291
-65	689	0.0247014
-65	690	0.0242869
-65	691	0.0238864
-65	692	0.0236597
-65	693	0.0232758
-65	694	0.0228978
-65	695	0.0223297
-65	696	0.0216411
-65	697	0.0207473
-65	698	0.0198872
-65	699	0.0190586
-65	700	0.0183457
-65	701	0.0175844
-65	702	0.0164583
-65	703	0.0154745
-65	704	0.014248
-65	705	0.0132701
-65	706	0.0122255
-65	707	0.0110475
-65	708	0.0101972
-65	709	0.00933631
-65	710	0.00830822
-65	711	0.00739167
-65	712	0.00665677
-65	713	0.00566716
-65	714	0.00487353
-65	715	0.0041894
-65	716	0.0036497
-65	717	0.00317055
-65	718	0.00271477
-65	719	0.00230678
-65	720	0.00210253
-65	721	0.00171211
-65	722	0.00147369
-65	723	0.00126882
-65	724	0.00125222
-65	725	0.00117414
-65	726	0.00106876
-65	727	0.00106135
-65	728	0.000844242
-65	729	0.000828541
-65	730	0.000659074
-65	731	0.000629904
-65	732	0.000528579
-65	733	0.000555304
-65	734	0.000472109
-65	735	0.000527792
-65	736	0.000584292
-65	737	0.000641122
-65	738	0.000599658
-65	739	0.000619174
-65	740	0.00063391
-65	741	0.00073641
-65	742	0.00096839
-65	743	0.00121986
-65	744	0.00145866
-65	745	0.00152935
-65	746	0.00161056
-65	747	0.00186681
-65	748	0.00208122
-65	749	0.0023903
-65	750	0.00270861
-65	751	0.00298616
-65	752	0.00320148
-65	753	0.00333645
-65	754	0.00371787
-65	755	0.00400182
-65	756	0.00410093
-65	757	0.00439406
-65	758	0.00464328
-65	759	0.00482145
-65	760	0.00491236
-65	761	0.00490669
-65	762	0.00484101
-65	763	0.00463333
-65	764	0.00438106
-65	765	0.00386541
-65	766	0.00368993
-65	767	0.00340441
-65	768	0.00293698
-65	769	0.0023028
-65	770	0.00156181
-65	771	0.000774077
-65	772	0.000128492
-65	773	-0.000941717
-65	774	-0.00167141
-65	775	-0.0027125
-65	776	-0.00373136
-65	777	-0.00475086
-65	778	-0.0058475
-65	779	-0.00679996
-65	780	-0.00776952
-65	781	-0.00869078
-65	782	-0.0095523
-65	783	-0.010651
-65	784	-0.0115329
-65	785	-0.0122906
-65	786	-0.0129542
-65	787	-0.0135451
-65	788	-0.0144357
-65	789	-0.0149562
-65	790	-0.0155508
-65	791	-0.0158419
-65	792	-0.0161229
-65	793	-0.0163131
-65	794	-0.0163417
-65	795	-0.0165688
-65	796	-0.0165662
-65	797	-0.0164024
-65	798	-0.0160914
-65	799	-0.0158164
-65	800	-0.0154848
-65	801	-0.0150255
-65	802	-0.0145252
-65	803	-0.0138567
-65	804	-0.0129176
-65	805	-0.0121133
-65	806	-0.0113882
-65	807	-0.0105926
-65	808	-0.0098034
-65	809	-0.008674
-65	810	-0.00751587
-65	811	-0.00654495
-65	812	-0.00537347
-65	813	-0.00443092
-65	814	-0.0035267
-65	815	-0.0025169
-65	816	-0.00139627
-65	817	-0.00043894
-65	818	0.000222813
-65	819	0.00117444
-65	820	0.00168451
-65	821	0.00223753
-65	822	0.00268023
-65	823	0.00321102
-65	824	0.00343069
-65	825	0.00355797
-65	826	0.00353632
-65	827	0.00333948
-65	828	0.00300046
-65	829	0.00280228
-65	830	0.00240808
-65	831	0.00187851
-65	832	0.00120069
-65	833	0.000509334
-65	834	-0.000252119
-65	835	-0.00102931
-65	836	-0.00183305
-65	837	-0.00271424
-65	838	-0.00349425
-65	839	-0.00433324
-65	840	-0.00515082
-65	841	-0.00558273
-65	842	-0.00602918
-65	843	-0.00643578
-65	844	-0.00679226
-65	845	-0.00713721
-65	846	-0.0073785
-65	847	-0.00733453
-65	848	-0.00715224
-65	849	-0.00693815
-65	850	-0.00687666
-65	851	-0.00652709
-65	852	-0.00638917
-65	853	-0.00597423
-65	854	-0.00582348
-65	855	-0.0052826
-65	856	-0.00510652
-65	857	-0.00497242
-65	858	-0.0047702
-65	859	-0.00473521
-65	860	-0.00473718
-65	861	-0.00479921
-65	862	-0.00477626
-65	863	-0.00504188
-65	864	-0.00529178
-65	865	-0.00563986
-65	866	-0.00593174
-65	867	-0.00614068
-65	868	-0.00641988
-65	869	-0.00655091
-65	870	-0.00680341
-65	871	-0.00719159
-65	872	-0.00738969
-65	873	-0.00724162
-65	874	-0.00738785
-65	875	-0.00741044
-65	876	-0.00713641
-65	877	-0.0070145
-65	878	-0.00668832
-65	879	-0.00634318
-65	880	-0.00567049
-65	881	-0.00521054
-65	882	-0.00455413
-65	883	-0.00392742
-65	884	-0.00318705
-65	885	-0.00264378
-65	886	-0.00188764
-65	887	-0.00111516
-65	888	-0.000696339
-65	889	-0.000140068
-65	890	0.000322392
-65	891	0.000783231
-65	892	0.00080257
-65	893	0.000862497
-65	894	0.00103654
-65	895	0.00101842
-65	896	0.000975135
-65	897	0.000759871
-65	898	0.000312766
-65	899	-1.60093e-05
-65	900	-0.000534044
-65	901	-0.00107202
>	-64	9
-64	1	0.289189
-64	2	0.314825
-64	3	0.334468
-64	4	0.33917
-64	5	0.331885
-64	6	0.320801
-64	7	0.314246
-64	8	0.310137
-64	9	0.305737
-64	10	0.299625
-64	11	0.294237
-64	12	0.288818
-64	13	0.283656
-64	14	0.277335
-64	15	0.271197
-64	16	0.264039
-64	17	0.255265
-64	18	0.245269
-64	19	0.235149
-64	20	0.223541
-64	21	0.210135
-64	22	0.197104
-64	23	0.182858
-64	24	0.168595
-64	25	0.153914
-64	26	0.138609
-64	27	0.123501
-64	28	0.109305
-64	29	0.0959971
-64	30	0.0831798
-64	31	0.0712646
-64	32	0.0600123
-64	33	0.0495574
-64	34	0.0406393
-64	35	0.0319714
-64	36	0.0247104
-64	37	0.017984
-64	38	0.0123863
-64	39	0.00731851
-64	40	0.00280243
-64	41	-0.00115456
-64	42	-0.00461378
-64	43	-0.00777737
-64	44	-0.0104918
-64	45	-0.0128764
-64	46	-0.0153832
-64	47	-0.01742
-64	48	-0.019498
-64	49	-0.0216214
-64	50	-0.0233707
-64	51	-0.0249966
-64	52	-0.0266482
-64	53	-0.0284014
-64	54	-0.0300243
-64	55	-0.0316635
-64	56	-0.0331477
-64	57	-0.0344218
-64	58	-0.035589
-64	59	-0.0369506
-64	60	-0.0381446
-64	61	-0.0392189
-64	62	-0.0402328
-64	63	-0.0412702
-64	64	-0.0423591
-64	65	-0.0437041
-64	66	-0.0449602
-64	67	-0.0462138
-64	68	-0.0474433
-64	69	-0.0485687
-64	70	-0.0497894
-64	71	-0.0510954
-64	72	-0.052322
-64	73	-0.0536137
-64	74	-0.0549971
-64	75	-0.0560951
-64	76	-0.0571794
-64	77	-0.0581237
-64	78	-0.0590079
-64	79	-0.0597517
-64	80	-0.0603524
-64	81	-0.0608208
-64	82	-0.0611733
-64	83	-0.0612621
-64	84	-0.0613252
-64	85	-0.0612248
-64	86	-0.0609854
-64	87	-0.0606407
-64	88	-0.0600274
-64	89	-0.0594579
-64	90	-0.058565
-64	91	-0.0575846
-64	92	-0.0566109
-64	93	-0.0554238
-64	94	-0.0540059
-64	95	-0.0527289
-64	96	-0.0514043
-64	97	-0.0500573
-64	98	-0.0486671
-64	99	-0.0470165
-64	100	-0.0454647
-64	101	-0.0437166
-64	102	-0.0419163
-64	103	-0.0401032
-64	104	-0.0384086
-64	105	-0.0367157
-64	106	-0.0350715
-64	107	-0.0332009
-64	108	-0.0315275
-64	109	-0.0300678
-64	110	-0.0285857
-64	111	-0.0270281
-64	112	-0.0255871
-64	113	-0.0244634
-64	114	-0.0232737
-64	115	-0.0222074
-64	116	-0.0211992
-64	117	-0.0203644
-64	118	-0.0197035
-64	119	-0.0191465
-64	120	-0.0186717
-64	121	-0.0181664
-64	122	-0.0177983
-64	123	-0.0176738
-64	124	-0.017714
-64	125	-0.0176323
-64	126	-0.0178186
-64	127	-0.0178649
-64	128	-0.0180042
-64	129	-0.0182147
-64	130	-0.0185124
-64	131	-0.0189465
-64	132	-0.0192618
-64	133	-0.0195541
-64	134	-0.0197204
-64	135	-0.01987
-64	136	-0.0200213
-64	137	-0.0201029
-64	138	-0.0204438
-64	139	-0.0206249
-64	140	-0.0207851
-64	141	-0.0208238
-64	142	-0.0208476
-64	143	-0.0208022
-64	144	-0.0208463
-64	145	-0.0208724
-64	146	-0.0208979
-64	147	-0.0209335
-64	148	-0.020921
-64	149	-0.0209713
-64	150	-0.0210598
-64	151	-0.0211758
-64	152	-0.0211945
-64	153	-0.0212776
-64	154	-0.0213604
-64	155	-0.0214168
-64	156	-0.0216028
-64	157	-0.0216071
-64	158	-0.0216453
-64	159	-0.0217044
-64	160	-0.0217556
-64	161	-0.0217071
-64	162	-0.0215313
-64	163	-0.0214293
-64	164	-0.0213028
-64	165	-0.0212383
-64	166	-0.0210318
-64	167	-0.0206699
-64	168	-0.0202677
-64	169	-0.0199058
-64	170	-0.0195823
-64	171	-0.0192796
-64	172	-0.0189904
-64	173	-0.0186004
-64	174	-0.0183121
-64	175	-0.0180855
-64	176	-0.0180083
-64	177	-0.0177048
-64	178	-0.0175062
-64	179	-0.0173217
-64	180	-0.0171547
-64	181	-0.0171761
-64	182	-0.0171885
-64	183	-0.0170767
-64	184	-0.0171035
-64	185	-0.0171898
-64	186	-0.0171503
-64	187	-0.0171702
-64	188	-0.017226
-64	189	-0.0170715
-64	190	-0.0169865
-64	191	-0.0169405
-64	192	-0.0167999
[truncated: 127,891 more rows]
