# Supplementary material for: Seismic imaging of a basaltic Lesser Antilles slab from ancient tectonics
Source: Nature. 2025 Apr 9;640(8059):697–701. doi: 10.1038/s41586-025-08754-0 (PMC12003162; doi:10.1038/s41586-025-08754-0)
Supplement: Supplementary file 4 — Source Data Extended Data Fig. 2 [file 41586_2025_8754_MOESM4_ESM.xlsx]

## Sheet: P660s (Upper)
Source data for Extended Figure 2: Map view of the 660-discontinuity topography and the thickness of the MTZ.
Discontinuity	P660s (upper)
Longitude (degrees)	Latitude (degrees)	Depth (km)
-66	9	685
-65	9	684
-64	9	680
-63	9	671
-62	9	671
-61	9	664
-60	9	678
-59	9	687
-58	9	673
-57	9	685
-65	10	687
-64	10	682
-63	10	675
-62	10	682
-61	10	679
-60	10	714
-59	10	694
-58	10	686
-57	10	679
-68	11	663
-67	11	663
-66	11	691
-65	11	685
-64	11	690
-63	11	695
-62	11	693
-61	11	700
-60	11	722
-59	11	719
-58	11	685
-57	11	679
-71	12	632
-68	12	651
-67	12	661
-66	12	687
-65	12	692
-64	12	694
-63	12	704
-62	12	700
-61	12	704
-60	12	714
-59	12	720
-58	12	683
-57	12	657
-56	12	653
-68	13	647
-67	13	648
-66	13	653
-65	13	698
-64	13	701
-63	13	705
-62	13	705
-61	13	722
-60	13	716
-59	13	716
-58	13	678
-57	13	668
-56	13	657
-68	14	646
-67	14	645
-66	14	649
-65	14	699
-64	14	705
-63	14	743
-62	14	724
-61	14	717
-60	14	717
-59	14	715
-58	14	691
-57	14	662
-56	14	659
-68	15	643
-67	15	646
-66	15	649
-65	15	704
-64	15	737
-63	15	739
-62	15	735
-61	15	719
-60	15	716
-59	15	697
-58	15	692
-57	15	666
-56	15	661
-68	16	643
-67	16	645
-66	16	651
-65	16	704
-64	16	737
-63	16	737
-62	16	731
-61	16	724
-60	16	719
-59	16	716
-58	16	679
-57	16	674
-56	16	675
-68	17	644
-67	17	648
-66	17	655
-65	17	699
-64	17	731
-63	17	726
-62	17	731
-61	17	727
-60	17	725
-59	17	727
-58	17	702
-57	17	705
-68	18	646
-67	18	663
-66	18	665
-65	18	670
-64	18	719
-63	18	714
-62	18	731
-61	18	727
-60	18	713
-59	18	718
-58	18	717
-57	18	709
-56	18	709
-68	19	653
-67	19	672
-66	19	703
-65	19	713
-64	19	718
-63	19	718
-62	19	719
-61	19	714
-60	19	714
-59	19	714
-58	19	717
-57	19	712
-56	19	703
-67	20	666
-66	20	671
-65	20	710
-64	20	714
-63	20	719
-62	20	711
-61	20	713
-60	20	665
-59	20	662
-58	20	660
-57	20	712

## Sheet: P660s (Lower)
Source data for Extended Figure 2: Map view of the 660-discontinuity topography and the thickness of the MTZ.
Discontinuity	P660s (lower)
Longitude (degrees)	Latitude (degrees)	Depth (km)
-66	9	685
-65	9	684
-64	9	680
-63	9	671
-62	9	671
-61	9	664
-60	9	678
-59	9	687
-58	9	717
-57	9	685
-65	10	687
-64	10	682
-63	10	675
-62	10	727
-61	10	679
-60	10	714
-59	10	694
-58	10	725
-57	10	679
-68	11	663
-67	11	663
-66	11	691
-65	11	685
-64	11	690
-63	11	695
-62	11	693
-61	11	700
-60	11	722
-59	11	719
-58	11	722
-57	11	679
-71	12	632
-68	12	651
-67	12	661
-66	12	687
-65	12	692
-64	12	694
-63	12	704
-62	12	740
-61	12	704
-60	12	714
-59	12	720
-58	12	715
-57	12	685
-56	12	653
-68	13	647
-67	13	648
-66	13	653
-65	13	698
-64	13	701
-63	13	741
-62	13	741
-61	13	722
-60	13	716
-59	13	716
-58	13	678
-57	13	668
-56	13	657
-68	14	646
-67	14	645
-66	14	692
-65	14	699
-64	14	745
-63	14	743
-62	14	724
-61	14	717
-60	14	717
-59	14	715
-58	14	691
-57	14	662
-56	14	659
-68	15	643
-67	15	646
-66	15	649
-65	15	739
-64	15	737
-63	15	739
-62	15	735
-61	15	719
-60	15	716
-59	15	697
-58	15	692
-57	15	666
-56	15	661
-68	16	643
-67	16	645
-66	16	694
-65	16	739
-64	16	737
-63	16	737
-62	16	731
-61	16	724
-60	16	719
-59	16	716
-58	16	679
-57	16	674
-56	16	675
-68	17	644
-67	17	648
-66	17	655
-65	17	736
-64	17	731
-63	17	726
-62	17	731
-61	17	727
-60	17	725
-59	17	727
-58	17	734
-57	17	731
-68	18	646
-67	18	663
-66	18	665
-65	18	711
-64	18	719
-63	18	714
-62	18	731
-61	18	727
-60	18	713
-59	18	718
-58	18	717
-57	18	709
-56	18	709
-68	19	653
-67	19	672
-66	19	703
-65	19	713
-64	19	718
-63	19	718
-62	19	719
-61	19	714
-60	19	714
-59	19	714
-58	19	717
-57	19	712
-56	19	703
-67	20	666
-66	20	713
-65	20	710
-64	20	714
-63	20	719
-62	20	711
-61	20	713
-60	20	710
-59	20	711
-58	20	710
-57	20	712

## Sheet: MTZ thickness (Upper 660)
Source data for Extended Figure 2: Map view of the 660-discontinuity topography and the thickness of the MTZ.
Longitude (degrees)	Latitude (degrees)	Thickness (km)
-64	9	41
-63	9	28
-62	9	28
-61	9	21
-59	9	39
-64	10	38
-63	10	29
-62	10	36
-61	10	32
-60	10	63
-59	10	50
-65	11	47
-64	11	45
-63	11	44
-62	11	41
-61	11	40
-60	11	57
-59	11	53
-66	12	58
-65	12	63
-64	12	45
-63	12	47
-62	12	39
-61	12	42
-60	12	43
-59	12	50
-58	12	24
-67	13	26
-66	13	23
-65	13	38
-64	13	44
-63	13	44
-62	13	41
-61	13	55
-60	13	46
-59	13	45
-58	13	16
-57	13	8
-56	13	5
-66	14	1
-65	14	41
-64	14	46
-63	14	81
-62	14	57
-61	14	48
-60	14	45
-59	14	42
-58	14	30
-57	14	-3
-68	15	-10
-67	15	-10
-66	15	-7
-65	15	47
-64	15	78
-63	15	76
-62	15	64
-61	15	39
-60	15	40
-59	15	23
-58	15	22
-57	15	15
-67	16	-10
-66	16	-9
-65	16	47
-64	16	72
-63	16	64
-62	16	51
-61	16	44
-60	16	36
-59	16	39
-58	16	6
-57	16	10
-67	17	-13
-66	17	-4
-65	17	38
-64	17	50
-63	17	41
-62	17	43
-61	17	43
-60	17	43
-59	17	53
-58	17	34
-66	18	-7
-65	18	-8
-64	18	33
-63	18	27
-62	18	41
-61	18	38
-60	18	32
-59	18	36
-58	18	45
-68	19	-17
-67	19	-7
-65	19	31
-67	20	-9

## Sheet: MTZ thickmess (Lower 660)
Source data for Extended Figure 2: Map view of the 660-discontinuity topography and the thickness of the MTZ.
Longitude (degrees)	Latitude (degrees)	Thickness (km)
-64	9	41
-63	9	28
-62	9	28
-61	9	21
-59	9	39
-64	10	38
-63	10	29
-62	10	81
-61	10	32
-60	10	63
-59	10	50
-65	11	47
-64	11	45
-63	11	44
-62	11	41
-61	11	40
-60	11	57
-59	11	53
-66	12	58
-65	12	63
-64	12	45
-63	12	47
-62	12	79
-61	12	42
-60	12	43
-59	12	50
-58	12	56
-67	13	26
-66	13	23
-65	13	38
-64	13	44
-63	13	80
-62	13	77
-61	13	55
-60	13	46
-59	13	45
-58	13	16
-57	13	8
-56	13	5
-66	14	44
-65	14	41
-64	14	86
-63	14	81
-62	14	57
-61	14	48
-60	14	45
-59	14	42
-58	14	30
-57	14	-3
-68	15	-10
-67	15	-10
-66	15	-7
-65	15	82
-64	15	78
-63	15	76
-62	15	64
-61	15	39
-60	15	40
-59	15	23
-58	15	22
-57	15	15
-67	16	-10
-66	16	34
-65	16	82
-64	16	72
-63	16	64
-62	16	51
-61	16	44
-60	16	36
-59	16	39
-58	16	6
-57	16	10
-67	17	-13
-66	17	-4
-65	17	75
-64	17	50
-63	17	41
-62	17	43
-61	17	43
-60	17	43
-59	17	53
-58	17	66
-66	18	-7
-65	18	33
-64	18	33
-63	18	27
-62	18	41
-61	18	38
-60	18	32
-59	18	36
-58	18	45
-68	19	-17
-67	19	-7
-65	19	31
-67	20	-9
